# Supplementary material for: De Novo Transcriptome of the Hemimetabolous German Cockroach (Blattella germanica)
Source: PLoS One. 2014 Sep 29;9(9):e106932. doi: 10.1371/journal.pone.0106932 (PMC4180286; doi:10.1371/journal.pone.0106932)
Supplement: File S1 — Sequences of CSP, GR, OBP, OR and top 20 abundant unigenes mentioned in the study. (ZIP) [file pone.0106932.s004.zip]

Archive with 6 entries (6 files):
- F. Gustatory receptor (GR) unigenes.fas
- C. Odorant binding protein (OBP) unigenes.fas
- E. Odorant receptor (OR) unigenes.fas
- B. Some unigenes involed in the German cockroach RNA interference.fas
- A. Top 20 abundant unigenes in the German cockroach transcriptome.fas
- D. Chemosensory protein (CSP) unigenes.fas
