# Supplementary material for: De Novo Transcriptome of the Hemimetabolous German Cockroach (Blattella germanica)
Source: PLoS One. 2014 Sep 29;9(9):e106932. doi: 10.1371/journal.pone.0106932 (PMC4180286; doi:10.1371/journal.pone.0106932)
Supplement: File S1 — Sequences of CSP, GR, OBP, OR and top 20 abundant unigenes mentioned in the study. (ZIP) [file pone.0106932.s004.zip › F. Gustatory receptor (GR) unigenes.fas]

>unigene_c5971
AACTATTCTTCCCCAACCATAAAGGAAATATTCCAGGTTCACATGTGTCGAACTCATTGG
TTTATTTTTGAAAGTATACCTTACGATGAATGTATAGGAGCTGTGTTATTTGTAAGCTCC
AAACTTGCTTTGTTCATATGGAATTTCACGGATATTTTCATCATCCTCATCAGTTCTGGC
CTGACAGAACGTTTCTCACAGTTTAATGAACGTATAAGGACCACTGTGAATGAGAAAACT
GATAAAAATGAATGGAAAGCTATAAGAGATCACTATAATATTTTATCAAGACTGGTTAAA
AGTGTGGACGAGGAAATTTCTGGAATTGTTCTGCTCAGTTTTGCAAACAATCTTTGCTGT
TTAGGACTACAGCTAATGAAAACACTGTCAGATGATTCTATAGCATTAGAAAGAATTTAC
TTCTCCCTGGCTTTTGCAATACTAACAGCCCGAACCGTATTTGTCACACTCAGTGCAGCT
CGAGTGAATGAGGAAAGTAAAGATTCATTGCCTTACTTATATGACTGTCCCAGCGATGCT
TACTGCAAAGAGGTGAAGAGACTTCAAACACAAATGACAACAGACGAAGTTGCTCTCACT
GGATTCCGTATCTTTTCTATAACCAGAAGTCTCATACTAGTGGTTGCAGGTTGTATCACC
ACATATGTTGTCGTCTTACTGCAGTTT
>unigene_rep_c30027
GGCTCAAAGATCTCCGAGTACAGAGTGCTGTGGCTGCAACTGAGTAGGCTGACGCAAGAC
CTTGGCAACTCAATGGGGATGACATTTGGAGCCCATATTGTGGTCTACTTCACCGGTCAG
GTCCTATTCATGTATTACATTCTGTCAATGCTGTCCCTCAGACTTGACGAGTTCATCGTC
AAGTTTCTGATTCCAGTCGCAATCTCCATTTACATCTATATTGTATGCAACGCAGCTCAA
TCAGTCACTGATGAGATAGGAGAAAGTTTTCTGGAATGCTTAGAGACGCTTGAAGCCAAA
CACCCTCCTAAAAATGCAGAATCGGATAATGAGATACAGAAATTCTTGAATACAATGGAG
AGGAATCCCCCTGTAATAAGTTTCTGTGGGTTTGCAAATGTGAACAGAAGTCTTCAAACA
TCAGTGAGTGTTTATATTTTTGTTACAAGAATACAAACATTCATGGTAGTGACTCTCACA
GAGAAATTTTTAATGTTA
