# Supplementary material for: De Novo Transcriptome of the Hemimetabolous German Cockroach (Blattella germanica)
Source: PLoS One. 2014 Sep 29;9(9):e106932. doi: 10.1371/journal.pone.0106932 (PMC4180286; doi:10.1371/journal.pone.0106932)
Supplement: File S1 — Sequences of CSP, GR, OBP, OR and top 20 abundant unigenes mentioned in the study. (ZIP) [file pone.0106932.s004.zip › C. Odorant binding protein (OBP) unigenes.fas]

>unigene_c6958
TGTCTTTTTGAATGTGCTGGGAAGAAGCTTGAGGTGCTCGATGAAGATGGTAAAATAAAG
GCTGAGGAATTCGTAGAATTGTGTCAGAAAATGGCTGAAGGAGACGAACAATTAGAAGAA
CACATTAAAGATGTCTGCACTACTCAAGCCGAGAAGGCAAAAGACTTCCCTCAAAATATT
CAGGACAAATTTAAGTGCAAACTGGATATGTTGGTTGCATTCCAAGGGACTCATATTGAG
ATCTCACTTAACTGTCCAGCAGAACTCAAGAATAATGATGCAGAATGTGAGAAAATGAGG
GAAAACATGAAGAAG
>unigene_c6613
GTTTTGCTTTACACTATGTCGGTTCGGTGTGAAGATGAGAGATTCGCAGAGGAAAAAACC
GAATGCAATAAACTTTTCCCTACCGCAGATGAGGCAGAAGAGCACTTGAGAAACCTGGGC
AGTTTACCCGATGAATCGGACAAAACGGCACTGTGCTTCATCCATTGTATCATGGAGAAA
ACTGGAATGATAAACGAAGAAAAAGAACTACAAGCGCCAGTTATTGTCGAAAAACTGAAA
GGATTTCCAAATGGTACTGAAATAGAAAATTTAGAAGAAATGGTTGAGAAATGCGTAGAG
GAAAACACGCAAGAAGACCATTGTGAGAAAGCTTATGGATTTGCCAAATGCATAATGACT
TCGGAAATAAACACCAAAAAGGAA
>unigene_c10905
TGGATCAGCATTATAGAAGCATTGATTCAACTTCATTGCCGTATCTGCAGCATCACTTCC
AGTAACACCCTTGCAGGAACCAATCATCTTTCCTCCTCTTTCCTGCATACTTGCAGGTAG
CATGCTTATCATAGTGTCCATATCTGGTACCCCATTTTCGTCCATTGCTCCAAGGTTCTG
GAAGATACATGCCATATATGCCTTCAGATTTCCATCATCTGTAAAATCACCTTTTATGGC
CTTTGCTATTAGACCCTCGTCTGCTCCTGAATCTCCTACACAACTGTCGTGCAACATTTT
TAACATTTCTTTCTGATCATC
>unigene_c2251
TTGAGAAGCATTCTCCCAGTAATGTAGTACAAGCGAGTATAACTCTGGATTCTCTCTATG
ATAACATCTGTGGATCTGGTATGCAGTGTCACAACCATCTGCCCCCTCTGTTCCATGACA
GGCTTTGATTATACGGTGCCCTTCCTCCAGAATTTCGGGTGGTACATTCTCCAGTTCTTC
ATCAATGTTGAATTCTCCTTGGTCATTCAGAGCAAGCAACTCCACCATTACGCATTTCAC
GAAGCACTTGTAGTTATGGGGAGGATCAGTTTTTTCAATCTCAGCCTTGATGAATTTTTC
AAAGTAACCTCTATCCACTTGATGTTCCTTCCTACATTTCTCATCAACCTCCTTTGCTCT
CTCGAAAGCTCTGCCAGAGAAACCCAGGGCAAACTGTGCTAATCCTAGGATAACCAAAAT
GGTTGCTGC
>unigene_rep_c29054
TTGTTGGTATTGTTTCATAGCTTCAGTAACAAACGTACACATTGTGCTTTTGATTTTTTT
GTCTTCAGGACAGTTCGCATGTATTTCGTTCCAGATGCAATGACCAAACAGAAGAGGTTT
GAGGCTGCACTTATGGTTACCGGCTGCCATTGCAGCTGGAGGATTCTTAGTTTTCTCTAT
GCAAGTAGTGACTGCTTTGTCGGCAATTTCCTTTTTCCAATCTTCTGAAAGTTGGCTTTT
GGTCATCTCTTTTACTTCTGCTTCCTTAAGATTTCCACTGTCGTCCATCAAGTTCAGTTT
CTTCGTTACACACTCGGTCAAGCAAATCATGGCTTCTTGTTGCTTTTGGATGACTTCACA
TGAAAAGGGATCAGTGTTATTAGGATGCATGTTGGTAATATTGAGTTCTACCGCACATGA
AAACATCAGTGTCATCTGCTTTTCTAAATCCTTATGAAATGAGTCCTTGCCACAGCAGCT
CAAGAAAGACATTTGATCGTTTGGGCAAACGCTGGGGTCTGCAGCTTGTCTAACAACTCG
AGACCCATGTAAAGCTTTCATCAGAGCCTGAAGATCATGATTGAAGAGAGAATTGCCAAA
ATTATATGCGAAGGCTGTGCTGACTGCCAGCAGGACGACAAA
>Contig535
TGTTTCTTCCAATGCGTTGGCAAAGAAATGGATCTGGTTGAAGAAAATGGATCCCTTAAA
ACAAAGGAAACGGTGGATTTTATAGCAACCGATTATCCCCTCATGGAACTTGGAGTTACA
AAGGAACAAATTGAAGCCTGCGTAATTACTTCCAAGCGGAGTACACCAGCTCCCATGCCA
GCAGAAGGTGGAAAGGTTTGCAACTTGGTGAACTTCGAAGCTGCCAGATTCACAAAATGC
CTCATGGATCTCAAGAATCTGAACTGCCCAACAGAGAAGAGAGTTCACACACCGATCTGC
GACCACATGAGAGAACAATGGCAGAGGAAA
>unigene_c9828
GTTCTGTTTCATATTTTGTAGATGCTGTCTTCTTTTTTGGCAAGTGTCCGATTGATTTTG
GACTTCTTTTGGACAGTCCATATCTACAGCGTTCATCAGACAATGGGCTGCCATATATGA
AGCTGGATTACAAAATTGGGTTTTCACTTGTTCCCAATTATCTTTAGCAAAATTATTTCC
TTCCAAAGTACAGTTGTGAGCATTTGCGACTGCAATTTTTTTCACGGAATCTTCAGGATA
GATCTGTACCATATCGGAGGCGAAGCTTTCTTCTTTGACATATCCATTGTCGTCTAAAAG
GTTATTTTTCTTAGCAACGCAATATGTTACACACTCCATAGTTCTAATAACGTCCGCCCT
AGATGGTGTATCTCCGCCATATTTTCCTTGATATTGTTGTTTGCATTCTTC
>unigene_c954
AGAGTTACTCGAGATGTAGACATCGTGCATCCACCGAAATGTTGTGGAAAGGAAAACATC
GTGATTTCTGATGACGATAAGAAGATGATGGACGAATGTGATCCACATGGAAAAGAAAAT
GGCGGCATGACAGCGTGCTGGATGGAGTGTATGGCTAAGAAAAAGGCTACGTTGGATGCT
GCGGGCAACGTCGATGTAGCTGCATTCACAAAGGTGTACCTGACTCATTATGTGGACGAG
AGCCTTAAGCCTAAGACCGAAGATGCCATTAAAACCTGCGCAGAAATGATGAACAAGAAA
GCAAGCGAAATGGGTCCAGAGGAATATAAAGGCAATAAATGCAACAGAGCTGCACTTTTG
ACGTCTTTCTGCGTTAGATATATAATGGAGACGGATTGTCCGAAGGAACAACTCATAGAA
TCTGATGAATGCAACAAACTTCGGGAAGACATGAAGACTTGGAAGGAT
>unigene_c6817
AAATTTCTTACTCCATTCTCTCACCTTATCACATTCTTCACCACTCTTCTTCAGGCTTTC
AGAACATTCCAATTCTATTTTAGCTTTGGTCTTGAAGAGAGCAATCATTGCTGCTTTACT
ACATGCCCCATCACCCTTCTGTGCGTTTGCCTTTGAAACGATTTCGGGCACGATATCCTT
CACTTTATCTTTCAACTCTTGTTCGTCGTAAAAGGTTTGCACTTTTTCGCTGAATTTGGC
TGCATCCACATTTCCGTCTGAATCCACAATTCCACTTTTCTTGGCCATACAGTCCATTGC
ACATATAAAGCCTTCCTTGCGGTCTGCGTTACCAGAAGCTTCATCTTTGCATGCTTTTTT
GGTTTCTATATCTTCTTGCGTGAAAGCTGGCATATCTCTTTGTCCACAGCAGTTCTTGAA
CAAATTTCCTTTTCCTGCTCCACGAGTTACCCTCGACAGGAATTCTGGAGATTCAACGTC
TTCTCCAGCCAGTGGAGAAAA
>Contig1657
CTTCTCCTTGATCATCTTGAAGAATCCTCTTCTTTTATCACAATCGTCAGATTTCACTTG
TTGTGCTGCAGGACATTCGGTTTCCATGTTTGCAATGGTGCATAAGACAGTCATGCCAAA
CGCAGGATTACACTGTTTTCCATTTGCTTCTACCTTTCCAATTTCTTTGGCCTTTGCATT
CATATTGGTGACGCAATCTGTGGCAACTGTCTTTGCAAAGTCTTTGAGTTCAGCAGGAGC
CTTTGTGACTACTTCATCAATGAAAGCAGTCTTAGTGTATCCGTCATCATCTATCATGTT
GGTGGCTTTTCCCATACATTCACAGGCACAAGCCTTCTTCTTCATATGTTC
>Contig1649
GTGAAAGATGGGAAACCTATATACGGTTGTGTTTCGCAATGTTATGGAGAGAAGAAAGGT
GTGGTTGACAGAGAAGGCTCCGTTATTTCGGAGGCATTCGTACAGCAGGTCTTAGAGCTC
TACACTGATGAATCCATTAAAAATGTCGTAAGGACAGTTGCCCCAAAATGTGTGGAACAT
TGTAATGCTCATTCTAAAGCACTTAGAGCCAAAGACCCTAACACTTACAGCTGCAGTCCA
GCAATGACACTTGTAAATTTATGCACTTATGTGGAAATTGAAACGAATTGTCCGTCAGAA
ATCAGAATCTCTAGTGAAAAATGCGAAGCATCACGAAATAGCATGATCAAAATGAAG
>unigene_rep_c45441
AAGAAGGCTTGTGCCTGTGAATGTATGGGAAAAGCCACCAACATGATTGATGATGACGGA
TACACTAAGACTGCTTTCATTGATGAAGTAGTCACAAAGGCTCCTGCTGAACTCAAAGAC
TTTGCAAAGACAGTTGCCACAGATTGCGTCACCAATATGAATGCAAAGGCCAAAGAAATT
GGAAAGGTAGAAGCAAATGGAAAACAGTGTAATCCTGCTTTTGGCATGACTGTCTTATGC
ACCATTGCAAACATGGAAACTGAATGTCCAGCTGCACAGCAAGTGAAATCTGACGATTGT
GATAAAAGAAGAGGATTCTTCAAGATGATCAAGGAGAAG
>unigene_c42731
CTCTGCTCTTAATTTTTCGCACTCATCAGCTGGGTTCTGCATTTCTATTGGACACATTAG
TTCCATGTGAAAATGAAGACCTCGAAGATAGGCGTATACAGCAATATTGCATTTCATTTG
CTTTCTTACATCGTCAGGTATATTTGCAATGGTGTCCGCTATCTTTGGTGCTAGTTGTTT
AACAAAATTCTCCAGAGCTTCATCCCCTTCAACAAATTTTGGAGACAGCTCAACCGCTTG
ATCTTTTTTTAAATATCCTTCATCGTCACATATTCCAAGTTTTACTCCGGCACATTCGAA
GAAACAAGGTATTCGTTCCTTCTTTTCAATGTCGCCAATTTCCTCTTTACAACCGTTGAA
TTCGTCTGTGATTATCGACCAACTGAATTT
>unigene_c7925
AGATTTAGGAGAGATATTGGTGACAAATTGGACGTGTTCAACTGCTGTGGGGAACGTGAT
AACATAACAGCTGAAGACTTAAAAATTTATGAAAAATGCATAGAAAAACTAAAAGGCGAA
AAGACTGTAAACATTTCATCCGCTAACTACTCTTGTTTCGCTGAATGCTACGCAAGGAAT
AAGAATTGGACGGATGACAATGGTTTTATAATCGCTGAAATATATCTGGCTTCTGCAAAA
CAGTTCTATAAAGAGGTTGAACTGCAAGCACTTGTCGACAAATATGGACCTGACTGTGTC
AAAGATGGCAACCGTGTAGGCAAAGAAAAACAGACTTCCTGCAATCCCGCTTCAAGTATT
GTTGACTCGTGTCTATTCATATCAGTTGATCAGGAGTGTCCAGCAAAGCTCAAGAAGAAG
AGTGATATTTGTGACAAATATTTCAAGGCACTTTCAGAAGAT
