# Supplementary material for: De Novo Transcriptome of the Hemimetabolous German Cockroach (Blattella germanica)
Source: PLoS One. 2014 Sep 29;9(9):e106932. doi: 10.1371/journal.pone.0106932 (PMC4180286; doi:10.1371/journal.pone.0106932)
Supplement: File S1 — Sequences of CSP, GR, OBP, OR and top 20 abundant unigenes mentioned in the study. (ZIP) [file pone.0106932.s004.zip › E. Odorant receptor (OR) unigenes.fas]

>unigene_c25931
AAACAGAGACATGGCAAGCTAATGATGCCAAGTCCATGTCCAAGAAGAAGCACTGCTATT
CTGAACTTGAACAGGAAGCAGATGAGACTCATGAGTTGGGGTGACTTCACAGATCAAACA
CAAGCATTTGTTGCATTTACTGCATTTATTGGGCAGGCCTGTGTACTTTGTTGGTTTGGA
GCTCAGTTAACTGAAGCGGCAGAAAACGTGAAGAGAGCTGCATGGGGGTGTGACTGGATT
GGAACTCCCATCCCCGTGCAGAAAACCATTTTATTCATTATTGCTAGAGGTAACACAGAT
GTTACAATAACAGCTGGAAAGTTTGTGCCACTTTCAAATGTG
>unigene_rep_c34483
GCTACATTGGTGTGTATAGCCTGCAGCCAATTGGAGAAGCTTAGAATAAATCTTTCAAGA
GTTAATCAGGACCAGGAGTTGCTCAATACCTCTATCAGACATCATTAAAAGATTATTGAA
TATATGAAAGCAATGGAAGTGGCATTTGCTCCATGTCTCTTGGGCTGGTTCCTCTCAATC
ACAGCTGGATTGTGCATCTCTGCATTCACTGCAGTTGTGGCTCAGAAAGTATCAGATGCA
GCATTTGGCATGGACTGGTTGGGAAGTCAGATTCCATTTCAACGTTGCATTGTCTTTATG
ATATCTCAAGCTAACAAGGAATTCAAACTTACAGCAGGGAAGCTTATGCCAGTAAAC
