# Supplementary material for: De Novo Transcriptome of the Hemimetabolous German Cockroach (Blattella germanica)
Source: PLoS One. 2014 Sep 29;9(9):e106932. doi: 10.1371/journal.pone.0106932 (PMC4180286; doi:10.1371/journal.pone.0106932)
Supplement: File S1 — Sequences of CSP, GR, OBP, OR and top 20 abundant unigenes mentioned in the study. (ZIP) [file pone.0106932.s004.zip › B. Some unigenes involed in the German cockroach RNA interference.fas]

>unigene_c62
TTTTACCAACCAGCTATTAATTATCTTAATGAAATATGGTGATAGAAAATACAACTGGCA
GTTGTGAAGTTTGGTTAATGATTTTAGCCAACATATTGACAACATGCAATATTAAGGTTA
AACAAGTTGCCAATATACCTAAGTAAAATCTTATAGTAATTAGTCTTTGGTAAAAATGCA
GAATTGATTTTTGAATGTGAAAGGGAGTGACTAATTATAAGGAAAACATGGATTTATCAT
AAGCTTATAGCTGGCAATATAATTCAACATAACATGAATATAAGTAGTAGTTGGCTGGTA
AAAATATGACCAATAGCTACCCTCAGAATTAGTGGACATGCTTTACAAAAGTAATCATAA
TCAGCTCATTTATATCAAATCTTAGTTATTAGCCAATGGACATCAATTGAGAAAAACACT
CTTCATATTTATAGGATTATAACTTCAACTTGATTAAATTTCCAAATATTTTTCACATTG
CTTTATTTCAACAGTTTTTTCACTTTAAAAATTATGAATGAATCTAAATTTTAACCATTT
GTAAATTGATGTTAATCAAATTTAAAATTTTCCACAAAAATTCAATGAAACTTTTGATTA
GATGAAATGATGCATCAGCTTTCACCATTGTCATCACCTTCATAGTCTAAAAGTTTTACT
TTTCCTAGTGTCATAGAATATGTTGGATCTGAGAAGTTGGTAGAATCTTGTTTCGGTTGA
ACAACGCTCATTTTATTTGATTTGCGTTTGTAGTATATCATAATTCCAGTTATTACCAAT
GCTATAATTAACAATTAACAGAACCCCACCAATTATCCATATTTGAGATTTCTTCCAAAT
TTTAGCCAATTTCTCTGTGACATGAGATGAATAAATCTTGGCAGTTACAGTCTGTCATGT
TGGCACACTTGGTACAGTTGTTTAACTGTTCACATTTTTCTCCAGTCCATCCTGATCTGC
AGAGACATTTATTCAATTCTCTGTCACAGCTTTTAGTGTTATGAATATCACATGAGCTAC
ACCTTGATATATCTCTGGAACAGTCAATTGCAGTCCATCCTGTGTTACAAGTGCATACGT
TGGGCGATGAACATACTCCATTGATGCACCCATTGGGACAAATTGGATTACAAATCCTGC
TAGAACCAACACTAACCTTCTGGTAACCATTATTACATTTACAAACTCCTGGTTTTATAC
ATTTGCCATTCTGACAACCATCAGGGCAGTCTGGCACACAAGCTTTATTTGAGAAGTTCT
TAACATATCCATCCAAACATACACAAATGTTAGGTGCTGTACAGTTTCCATTAGAACATC
CACCATCACAAATTGGTTCACAGGTGTGATTTGATCCTTTCCGATATTGATAACCAGTGC
GACAAGTACATGTGAAAGGTTTTGTGCACTCAGAATTAACACAGGTATTGAAGCAGATTG
GGATACATTTGTTAACATTAGTTAAATTACTTTCTTTCTCATAACCATCAAAACAGTCAC
AAACATTTGGTTGGTCACAATAGCCATTGACACACTCTTCAATACATATGGGAACACACA
CATTACTGCTCTCATTGTCTTTCTCATATCCTTCAAGACAGGTGCATGTGTCAGGTTCAG
TGCATTCACCATTTACACAACCACTGGGACAGTCTGGAATGCATATATTGCTGTCTGAAT
CATTGATTTCTTTTATATATCCTTCATTGCAAACACATAATTCTGGCTCTGCACAAGTGC
TGTTTATGCATTCTTTAGAGCAGTATGGCTCACAGACAGACTCATTTTCACTTTTCACAA
ATCCTTCAAAACAAGTACAAGTTTCTGGACTTGTGCAGTTGGCATTTTGACACCCCTTGG
AACACACTGGTACACAAGTGTTTCCACTGTCATTTTCCATATAATCTTTCTCATAACCAT
CAAAGCATGCGCAGACTTCTGGTGATGTGCAGTTTGCATTAATACAACCTTCAGAACAAC
TAGGAATGCAAGTGGCACCAGTTTCATCTGTTTCATCTTCCTCATAACCTGCTTCACATT
GACATGTATTTGGTGCAATACACTTTCCATTTAGACAAGAGTTTATACAATGTGGATAAC
AGGTAGATTCATTTGGATCAGTCAAATTTTTTAAAAATCCCTTCAAACATGTGCATTCCT
CAGGCTTTGTACAAATAGCATTAACACAAGTATTTTTGCAATTTGGAATACATTTGTTTA
GATACTTTTCGTACCCACTATGACATGTGCATTTGTTGGGAGCAGTACAGTCGCCATTTT
GACAACCACCTTCGCATAATGGTTGGCAGACACTTGGCGACACTCTGCGATATCCTTCAT
TACAAGTGCAAGTATATGGAGCTGTACATTTGCCATTGGTACATGGAGTGTTACAAATTG
GGACACATTCTCTACCTTCTTGTTTGTAGCCAGTGCAACATGCTCTCTCATAGCGCCAGT
CTTGAACTGCTCTTTCACCATACTTGGTCCTTGTTGCAATTCGAGATTTATCACATTTTC
TAGACCAGCACCAAGCCTTATACCATTCTATATAGGTTATTATGTATGTGTAAGTTTCCA
ATCGTGTGTATGGTACTTGAGTGTAACATGTCCCATCACCATAAACAGATGCAGAACTAA
TACAAATTATGTATAACAAGTAAACTTTAGACAACATGTT
>unigene_c2208
CGACATTTTCAGCATATTGATTATTCAAGCGATCACCTGCAGTCTTTCGTACAGCATGCA
CTGCGATAGGACATCAAGCTCAGTGAGGGTAACCCTCTTAATTTCATCATACAAGGAAGT
AGGTGGGCTCATCAGCTTCGCTCCCTTCCGGATAATGCAAAATATCAACTGACAACTAAA
CCGGAATACGCGTGACGCATCTCCGCAGGCATTTTCAAGGACAGATTTGACATCCCTGGA
GCTCCTCACGGCACCCCTATTAAGTACAGGGATGTCTCTATTGCCAGTCATAGGGGGGAT
CTGGATACCTATGTCCTTGCACGTATTTATAATTTTTTTTGCTATCTGGTATGCTTCGTC
ATTCCGTATATCGCAGAAGAAGACGAAGGCGTAGGAATATAACTTCATAGGACGAGAAAC
CTTACCAGGCATTTTCCAGAATCCTTCCTTTCCACTCACAGACCTATTATCACCGAATAT
AACGGAGGGAGAGTCGATTACCCTAGCTGGGACAGTCATACAATTAGGATCGAGCCTATA
ACCGATTGAATCTATATAATTGTTCTTAGTCAACCTCAATGTCGATGAGGTAGCCCTCTC
TATTATAGAACTGCGGTCAATAGGCTTCATTACTGTGTTTCTTATCATATAAGTAACTTG
ATCAGGGCTGAGACGTTTCAGGAATCGTTGGCTTGGAGACATAGTAAGGATCTCTATTGG
GATGGCTGAC
>unigene_c24957
TAGTTCGCTCAGCGGACAGACGAAGCAGCAGGCCATGCCAAACCAAGGTGTTTGGGACAT
GAGGGGGAAGCAATTCTTCACAGGCGTGGAGATCAGAGTGTGGGCGATCGCGTGCTTCGC
TCCTCAGAGGACAGTCCGAGAGGACGCTCTTAGGAACTTCACACAACAACTGCAAAAGAT
TAGTAATGATGCAGGAATGCCCATAATCGGACAGCCATGTTTTTGCAAATATGCCACAGG
TCCTGACCAGGTGGAACCCATGTTTCGCTACCTCAAGTCTTCATTCGCAGCTCTCCAACT
TGTAGTCGTCGTCTTGCCAGGAAAAACGCCCGTATATGCGGAAGTGAAGAGGGTGGGTGA
CACAGTGTTGGGGAT
