# Supplementary material for: De Novo Transcriptome of the Hemimetabolous German Cockroach (Blattella germanica)
Source: PLoS One. 2014 Sep 29;9(9):e106932. doi: 10.1371/journal.pone.0106932 (PMC4180286; doi:10.1371/journal.pone.0106932)
Supplement: File S1 — Sequences of CSP, GR, OBP, OR and top 20 abundant unigenes mentioned in the study. (ZIP) [file pone.0106932.s004.zip › A. Top 20 abundant unigenes in the German cockroach transcriptome.fas]

>Contig6820
TCCCCCCCTAGGAAGAAAATCACCTTGTTTAAAGCCTTTCGACCCACGGGACTCCCGATC
TCATCGTTGCATCGACCAGACGGGATACGGCCTTAGAGGCGTTCAGGCATAATCCCGCGG
ATGGTAGCTTCGCACCACCGGCCCCTCGACCGAGTGCATGAACCAAATGTCCGAACCTGC
GGTTCCTCTCGTACTGAGCAGGATTACTGTCGCAACGACCAAATTACATTGTCATCAGTA
GGGTAAAACTAACCTGTCTCACGACGGTCTAATCCCAGCTCACGTTCCCTATTGGTGGGT
GAACAATCCAACGCTTGGCGAATTCTGCTTCGCAATGATAGGAAGAGCCGACATCGAAGG
ATCAAAAAGCGACGTCGCTATGAACGCTTGGCCGCCACAAGCCAGTTATCCCTGTGGTAA
CTTTTCTGACACCTCTTGCTGGAAACTCTCCAAGCCAAAAGGATCGATAGGCCGTGCTTT
CGCAGTCCCTATGCGTACTGAACATCGGGATCAAGCCAGCTTTTGCCCTTTTGCTCCACG
CGAGGTTTCTGTCCTCGCTGAGCTGGCCTTAGGACACCTGCGTTATTCTTTGACAGATGT
ACCGCCCCAGTCAAACTCCCCGCCTGGCAGTGTCCTCGAATCGGATCACGCGGGGCACGA
GTGCGGACGAGACAGCACCGGAGAAAAGCGAGAGCGACCATCCCCCGCCGAGAACAAGAG
GGCAGGAAGCGCACGAGGCGCCCCCGTACCCGCCCTGACCCGGAAGGAGGAAAGAGAAGC
CCAAGCCCCAACCGGGCGCCCGTTACCGCAACCCCAAATTGAAAGCGCTTGGCGCGAGAA
CACCGTGACGCCGGGCCAGCGAGTGGCATACGACGCACGCGCTCCGCCCAACCGAGTAAG
TAAAGAAACGATGAAAGTAGTGGTATTTCACTGGCGACGGGACCCGCGAAGGAGAACCCG
CCTCCCACTTATGCTACACCTCTCATGTCTCCTTACAGTGCCAGACTAGAGTCAAGCTCA
ACAGGGTCTTCTTTCCCCGCTGATTCCTCCAAGCCCGTTCCCTTGGCAGTGGTTTCGCTA
GATAGTAGATAGGGACAGTGGGAATCTCGTTAATCCATTCATGCGCGTCACTAATTAGAT
GACGAGGCATTTGGCTACCTTAAGAGAGTCATAGTTACTCCCGCCGTTTACCCGCGCTTG
CTTGAATTTCTTCACTTTGACATTCAGAGCACTGGGCAGAAATCACATTGCGTCAGCACC
CGCTAGGGCCCTCGCAATGCTTTGTTTTAATTAGACAGTCGGATTCCCCAAGTCCGTGCC
AGTTCTGAGTCGACCGTTGAGTAGCGGCCGAAGAGTACACCGCGAGAGCCCAAAGGGCCC
GGCCGCGGTCCCTCGCAGCGTGGAAGATCCGCGGGAGGCCAAGGCACGGGACCGAGCTCG
GATCCGAACCAGTGCAGAGAAGGCAGAAGACGAGGCGCAAGAAGACGACTTTCGCCGCAA
CCACGCACACGCCCCCAGAACCAACCCACACAAGGAACATCGCCTCGCCCAGGCCCGGCA
CGTTGACGCAGACCCGCTTCCCGACCACGCCCGACGCGCCCCGGTCCTCAGAGCCAATCC
TTATCCCGAAGTTACGGATCCAATTTGCCGACTTCCCTTACCTACATTAGTCTATCGACT
AGAGGCTTTTCACCTTGGAGACCTGCTGCGGATATGGGTACGAGCCGGCGCGACCTCTCC
GCGTAGCCCTCTCCCGGATTTTCAAGGTCCGAGGGGACGACCCGGACACCGCCGCAACTG
CGGTGCTCTTCGCGTTCCAAACCCTATCTCCCTGCTAGAGGATTCCAGGGAACTCGAACG
CTTATGCAGAACAGAAAACTCTGCCCGGGTCTCCCGACGGCGTCTCCGGGTCCTTTTGGG
TTACCCCGACGAGCTTCCCCCCTGGAAGGGAGGCAGGCCCGAAGAAACGGTTCCGCTGCC
GGGTTCCGGAATAGGAACCGGATTCCCTTTCGCCCCGCGGGAGCATGCATTTTCCGCAAG
AGAAAAGACGCCCCGCATCAACATCGGATTTCTCCTAGGGCTTAGGATCGACTGACTCGT
GTGCAACGGCTGTTCACACGAAACCCTTCTCCACATCAGCCCTCAAGGCCCTCGCTTGAG
TATTTGCTACTACCACCAAGATCTGCACCGACGGCGGCTCCAGGCAGGCTCGCGCCCAGA
CCCTTCCGCGCTCACCGCCGCGCCCTCCTACTCGCCGAGGCTTCACGAGCCGCGCGAATA
AATTCGCTAACGAACCCCCTTGCCTGTCGGCGGCCGGGTATAGGCACGGAGCTTTAGCGC
CATCCATTTTCAGGGCTAGTTGCTTCGGCAGGTGAGTTGTTACACACTCCTTAGCGGATT
CCGACTTCCATGGCCACCGTCCTGCTGTCTTAAGCAACCAACGCCTTTCATGGTTTCCGA
TGAGCTCCGGTTTAGGCGCCTTAACCCGGCGTTTGGTTCATCCCACAGCGCCAGTTCTGC
TTACCAAAAATGGCCCACTTGGCACCCTGATCCGAGACTCTCGCGGCTTCATCCAAGCAA
GCCGGAGGTCTCACCCATTTAAAGTTTGAGAATAGGTTGAGGTCGTTTCGGCCCCAAGGC
CTCTAATCATTCGCTTTACCGGATGAGACTCGTCTCCTCTCAAAACGGACACCAGCTATC
CTGAGGGAAACTTCGGAGGGAACCAGCTACTAGATGGTTCGATTAGTCTTTCGCCCCTAT
ACCCAGCTCTGACGATCGATTTGCACGTCAGAATCGCTGCGGACCTCCATCAGGGTTTCC
CCTGACTTCGTCCTGACCAGGCATAGTTCACCATCTTTCGGGTCCCAACGTGTACGCTCT
GGGTGCGCCTGCGGCCGAGGCCGAGGCGCCCCGGGAGTGCGGGCCCGGACACTCGCCGCG
GAGGGCGAGGCCAGACGGCCATCCTCCCAACAAACATCGGCAACGCCACGAGTGACGCGC
CTTTGCCATGCTTTCACTGCGCCTTTGGGTTTAGACAGCCCAATGACTCGCGCACATGTT
AGACTCCTTGGTCCGTGTTACAAGACGGGTCGGGAAAGAGACCGAAGCTTTAAGCGCCGC
CGACGGGAGACGGCTACCGTCCGAGGAATCCGAGGACCAACAGCCGACGGGGGCCGGGGG
CGTGGCGTTCGCCACGGACCACCCAGACACAACCCGAAGAGCTTGCCCTCGGTCCGGACG
CTCACTCGCAGTTAAGGAGCGGGCCTTCTCCGCCATGCTATACCGTCGGGCTCCGGCCAG
GCATGGAACGGGTTCCCGGCGACCTTTGGCCCGAGCCAAACCGGCTTCGGAGGTCGACTA
AGGACAATTCCCAGAGCCCTTACAGACCGGTGCCCAACGAGTCGCGACGTCCTACTCGGG
GAAGAAGTGCACCTCGCCAGCACCAGAGACTTTGTGCTTCCGGGCCAAGGGTGACTCCGG
ACCGACACGGAGCGCGCCTTGCGGCGCGACCGCTGGCCGGGGCCATCCCCAAGGCAACTT
CGGGCGCCCTGCGTGGACAAGAATGAGTCTCCCCCTTTCGCCTATTCGGATCTCTCCCGT
TTACCCCTGAACGGTTTCACGTACTGTTGAACTCTCTCTTCAAAGTTCTTTTCAACTTTC
CCTCACGGTACTTGTTCGCTATCGGTCTCGTGGTCATATTTAGCCTTAGATGGAGTTTAC
CACCCACTTAGTGCTCCACTCTCAAGGAACACGACTCTGAGGAGAGCTCCTCTCGGGCAC
GGTGCCGGTCACTACGGGCCTGGCACCCTCTACGGGATGTAGCCCCGTTCAAGGGAGACT
TGAACTCGGCACCGACGCCCGAGAATGCGGAACCTCCCACACACGACATCTCCCTGCGCG
TTGCCACGCGGGATTCCGTGCTGGGCTCTTCCCTGTTCGCTCGCCGCTACTTGGGGAATC
CTTGTTAGTTTCTTTTCCTCCGCCTATTAATATGCTTAAATTCAGCGGGTAGTCTCCCT
>Contig4068
TCTGCTGCCTCCGCAATTACACCAGGATGGCTTCCAATCAACAGCCAGTTAGACTATCAT
GTACATGGACGAACCTTTTCCTCGCTATTCCAAGTCGCCAATCAATACACGGGAATACTG
TACAAGGCAAGACTCTCACTGGACAGGAATGAAGATCAACTCATTACGGGCAAAGTGACA
GAGGCACAATTTGCACCAGTGAACACACAATTTAGCTCCGGTTGGGATGAATCCGTTCCC
GACGAGAAGCTCCACTGGGACGTGGTACCAATGTCACAACAACCTTTCCAAATTGAGCTC
AATAGCAGAGGAGAGGTACGGAAGCTGAGAGTTAACAAATTTGTCGAACTCTGGGAAATC
AACATGATAAAGGCCATTATTAGTCAGCTGCAAGTAGTTGTTGACGAAGACAAAAAAGTT
TACAGAGTATTTGAGAGCACAGTAACTGGTAGATGTGAAGCTTTGTATGAAGTCGACCAT
CTTTATCCAACAACATATCTAAATCCATGGCAGTGGACTCAGCAGCATGACACCAAATTG
AGAATTATGAAGAACCATCAATTCACAAACTGCCGTCACAACTCAGCTTACAAACTGCAC
TTCAATGCTTTCGAATATTTCCATTTGAAACAACACAAACCAGAAACTTTTCTAAGTAAT
TCTGCTGTGAGCAGGGTAATTGCTGATGGTGACAACCTGAAGAACTTCACATTCTATTCT
GGAGAAACCATCCACAAAATAGTCCTGAACCCAGAAATTTACAACAAGCAGAAAGGCATG
CTGGTCAGCCACATTAATGTAACGGTAGAAAGGAAGGGAAGAGAACTCACTGTCATCGAT
TATGAACTAAGAAATGTTGGTGATCTCTCTTACTCAACTAGTTTAGTTAAAGCACATTCG
ATGAGAAATAGCGCCTCCATGGATCTTAGCAGCAGTAGTATGAGCAGTAGCAGTAGTAGC
AGTAGCAGTAGCAGCAGTAGTAGCAGCAGCAGCAGCAGTAGCAGTAGCAGTGAGGAGCAC
CATAGCCACAATCAGAAGTTATCCAAGAAGAGACAGGTGCCACTGCCACGGCCATTGTTT
GAAGCAAATTTTGACGCCAGTTCCGGATTAACCACAGAACAACCTGTCACATTCCGTCCT
CGACGTCAATTGTTCCAAGGACAAGACATGAGCGAAGAAGAAACTGAGCAGAACCCTGAG
ATTATTCCAGCCAATTTGCTTCCAACTTATAATCTGATTCACAACACTAAACAAGTAGAT
GTAGATCCTGTCGGTGTTGCTGTTAGGCTGTCCAAAGACATTGCTGCTGACTTACAAGGT
GAACCTAGGGTAGGAGAAGATAGACATATTCTTCCCAGATTCACTATCCTAGTTCGTCTA
CTGAAACAACTCAAAGTATCACAAATTATGGAAGCAGCAAGAAAATTGTATAAACTTGAA
AACGATCATCCTAACTATATGAATTGGGATACATGGAGAGTCTACCGCGATGCTGTGTCA
CAAGCAGGTACTTGGTCTGCTCTAAATTCAATTCAGCAATTCATCTCTTCTGAAATGGTT
GAACCAAAAGAAGCCTCACATCTCATTACTGTCTTACCAGCTGCTGTCTCAGATAAGAAC
AAGGCGTATCTGCATTTCTTGTTTGAAATGACAAAGGACCCTGTATTTAAGAACATGACA
TATGTTAACACCAGCCTCGTTCTAGCATTCTCAGAGGTTATACATCAAGTAGAAATGCAT
CAGGTCAGAGATTTGAAAATAAAGTCGGTATATATTCCATACCTGGTCCAAGAATTCGAT
GATGCAGTCAAAGAGAATAACAGCATTAAAATTCAGTTATACACCCATGCCCTTGGCGTT
ACCGGAAACACACACATTCTCCATTATCTTCGCCCCTATATTATTCAATTGAAGACCATT
ACTCACCATCAGCGACTCTTCATGGTCCAGTCCTTGGAAAGAGTGGTAGAACACAACCCT
CGAAAGGTTATCGATCTCCTCTTGAGTCTTTATCTGGACCAAAACGAACATGCAGATATC
AGGGTCGAAGCATTATTCTTGCTAATGAAGGCTGATCCCTCCATCCACGTCCTCAAGATG
GTTGCAGAACTAACCCATACGGAAAGCAACAATCAAGTTCTCTCAGCTTCGCAGTCTGCC
ATTAAGAGTGCTGCAAATGTGGAAGGCGATATATACTCTGAAATGCGAAGGAAAGCCAAG
GCCGTGGAACACCTGCTGAGCACAAGGAATATGGATGTATCATACTCCAAGAGTTACTTG
TACGGCTATAAGAGCAAAAAAATCAATTATGATTCCCTCTATAATCTAAACAACATTGGA
AGTGAGGACAGCATCTATCCTAAGTCCATACTCTTAAATATCTTTACTAACAATCTTGGT
AGAATCAACACCCATGTTCAGAAGGGATATATGGTATCAAGTATGACTGATCTATGGGAA
GCTTTCCACACAATATATAAAAAAGATAATGGATCACCTACTGATCCTAAAACTTTGGTA
AAATTTGTTGAAGGCAATCTGAAATACTTTAACATGGGTGTCCAGAAATTCTGGGCATTT
GACAACACAACATTCAGTAATGCATCTGCAGTAATACAGGAGTTCCTTAAAACTTACAAA
AAACCTACAAATTTCAACCACACCAAACTCTCCAGCAGCTCTTCAATTACTCTAACCCTG
CCCTGTGCAATGGGTTTGCCTGCATATTTCAAGATGAACTCACCAAGTTTATGGAAGTAT
AATGGTGAATTTAGTATTCAGACTGATGCTAAAACTGATGTACCAATGTCTCTCGAGAAT
TTTATGAACATCACTGGTTCAATTAATCTTATGTTCAGCCAGATGTACCATGCCCAGCTT
GCTTTCAGCACAGCTTTCGACAACAAGGAATACATTTCAGGTCTTGACAGGAAAGTGGAA
GTTCATGTTCCAGTAAAATTCCAAATAAATCTGGATTTCAAGAACCACAACGGGTTCATA
CGAATCATCCCATTATTCACTGATAGAGATTACGATGTTTTGCAATGGCAGACTATTCCA
TACACAACCATCCATAACGTACCAGACTTTGAAACAGTCTACATGGATCAACTCTTCAAA
TTGATCCACGTGCGAAAAACAGCACACTTCGAGAAGAAAATGGGAGAAAACACGGGCATT
GTATTTAAAGTAAAATATGATACAGATCAGGAATTTCTGGATACAAAGTGGTTTCTAGAT
GAATTCAAGGTTCTCCAACTTTTCACTGGTCTTAATTATGACGTGCCCACAAAGGACATC
TTCTACAACAACCTGACTGTATATTATGATCATGAAGACACCAAAAACCATGCCGTATCT
TTTACTGTGACAAAAGAACAATCTAAGTTCTACGAAACATTAAACCCAGTAGTTCAACAA
AACCTAAAACTTTCATCTGGAAAGAAGCAAAAACATCGTAATGTAAAGAGCCATCGTATA
AGGAGAGAATATACCGAGGATGAAAATCCAGCTATTCCAAAAGACAAACAACCAAACAGC
CATCCCAGACGTCAAGAATACCTAAGCAAATCAATGGCACTAACTGGAGATGCAACTGCA
GTTGTACTTGATATGACTTTGAAGTTTGAGGGGCCTGCTGAATCCTACTTTACAACCACC
GTATCTCACGCTACATCTCTTGTTAATGGTAGCTCTAACTACCTACTCTTCTACGATCAA
CACTACTATGAGGAAAAGAAGAGAAATCAGTTCTGTCTTTCATGGAGTGTCTACAAACCA
CAAGTTCCAATCATGAATATTTATAGTGCTTTTGAATTTGATCCAAATTCCAAAGTGCAT
GCCATAATGAACATAGGAAAAGAATGTGAGAATGGAGGAAGTGCTGTAGCAAATATTGAT
ATGCTTAGATTGTCAGAACACCTAGATTACGTAAAGAATTTAACAGTCAGCAAGCTATGC
GACCATGAAATGCGTACAAAACGTGATCACGTTCTGCCAGCTTGCAGGAATTCTACTGAG
AGAGCCAGTGATCTCAACAGAGTTCATGTTGATATCAATTATAACTTAAAGCAGCATGAA
ACATTCAAACGCAGAGTATACAAAGTATATGATTTTGTACGTACCCACCTCTATCCACAC
GTATCAGAGGATGTGATCGTTGATAATCCAGCACAATTCATATCGGCAAATTTCACATTG
AAAGACAATACAAGAGCCTTCAACGTGAGCATTGAAACTCCTGTACTTAGTGTTAATGCA
ACTTCGGTTCGACTTCAATCATGGCAAAGTGAAATGCTCAGAATGAATCCAAGAACTTCA
TTTGCAAAACGTTTTGCCAAATGGGCTCTACCCCTCTACAATAAACCAACGTGTGTTGTG
GATTCTTCCTACATCAATACATTCGACAATTTTACATACAGTGCTCATCATATTGTACAG
AACGATGCTTTCTACACTATATTGGATATTCCTCAAAAGTTTAATATGGAATACTTTAAA
GTTGCATTCAAACCAACATCCCCAGTTCCAAATATGCAGAGGGAAGTCTTAGTGTTCCTG
AGAAATGCAAAAATAGAATTGAAACCTAATCAAGGAATGCCAGAAGTTTACGTAGAAGGT
AAAAGAGTGGATTATAACAAACACCATTCAACTGACTTGAATGTGAGTCAAGACCGGATT
GGTTATGTCTATGCCCTTCCAACAAAGGCTGCTCATATTGTATTTCCTTCATACGAGATC
GAAATGTTTTACGATGGCTCCAGGATTATGATACAAGCTTCAAATATGTACCGAAATTTC
ACCAAAGGTCTCTGTGGTAACATGGATGGAGAATTCGTGAACGACGTGTTGACTCCATGG
GGCTGCTACGCCAAAGACATGGCACTCTTTGTAGCATCTTATGCCGACAACAGCAACAGC
GAAGTAAGGAAGATCAAGGCTACCCAAAACGAGCAGACATGCGTCCCACAGTTTCATCAA
CCTCTAGTCAGCCATCAAATGAGATTGTCTCAAGTCATTAAGTTAGCAGATACCTCTTCC
TCCTCTGAATCTTCCTCTTCATCAGAATCTCATGAAAACAATTCATCACCATCTTCTGAG
TCTCAAGTCAACAAGTCTAAGCGTCAACCAAATTCCAGACCAAGATCCAGTTCCAGTTCC
AGCTCCAGCTCCAGTTCTGAATCCAATGAATCTGTCCTTGCCAAGAAAATCATTAACAAC
CAAATTGGACCAAAGCCTACTCTAATACCATCACAGTCTCCTATGACGTCCGATGACAAA
TGCATGACACAACAACCAAGACACACTTATTATGAAAACCAATTCTGTGTCAGTGAAAAG
CCCCTGGACACATGCATGCCCCTTATTTGCCATGCAACTGAATCCTATACAATAGATGTA
AATTTTTACTGTGTTCCACTAGGTCCTGCAGCTAATCATTACATGAAACTTGTCAAGAAA
GGCATTCTCCCAGATTTAAGTCGCAACAGGAATGGTAAGAGGGTAGTTCTTCCTGTTGAA
ATCCCAATACAATGCGAACCTGTTTTAAACTGAAATCCGATTCTTGTTAATGGACTTAAT
TTAAAAAATCTGACTTATGAAGAAAACTGGAATATTTTCAAAAATTGAACTATTTATGTA
TTTAATAAATAAAGAATGATAGCAACTTGAAAAAAAAAAAAAAAAAAAAAAAAAAAAAAA
AAAAAAAAAAAAAAAAAAAAAAAAAAAAAAAAAAAAAAAATAAAAAAAAAATAAAAAAAT
AAATAAATAAAAAAAAATGTATCCAATTATTTGTGAATTTATGCACATCAGATTTCAGTT
GAAGTAAAAATCATGTTTACTTACTGCTACAATAATTAGTAAAAATCTCCCTTCCATTTT
GATTAATGGTCAGTTTTCATTATCAGAGTTAAATTATAAATTGGTTGTTAGAATTTCAGT
CTGCATATTACAACAAATCGAGCAATGGTCAAATTTTTAGAATGATGTGTAATTAGTACA
CACAGGTATCTTACCAACTAAGTTTAAAGTGGGATTCTGAAGTAACAATTAATGATGTCT
TCAAATTATTTCTAATACTGCTGTGACTGTAGCACCTGAAAAGGGCCAAGTGGCTGCTAC
CATGGGGTGGAACTAACGGGATGTAGCATGGTATGCTGATCCCCAAAGATAACTCCAGTT
TTCAAGACCTCCAATTTGATCAGTAAGTAATTGTGTGGAAAGGAGGGTGAGTGCTGCAAG
CAGTATTAACCCTGCAGTGCTCGCGTGGGTGACACCTGTCACCCAGAAGCTTTGTGACTT
CTATTGTATTTGTTTGATGGGTTCTAGACAGTTGTGGCTCCAGGTAGCTGCCCTTTACAC
TTTATACAACACAATAATTCAGTTTTTAGTTTGAAGTCAGTGAGTACAGACTCAGTGCAA
GAAATAAAGTGATTATTCTTGGAAAAAAGGTAACTCCCAAATGGCTTAAACTATTCCCAT
CTATGAAACCTTTCTTGCTCTTCTGTCTTGAAAATATGTATTAGGGACAGATTAATGTTC
ACACAACATCTAAAATCATTTCCGCCTATATTTTCAGATATTTCTGACAAAATAAGTAAA
GGAAGAAATAATAAAAGGTAAATCTTTGGAAACCAAGATATGTCAATATCACCCGAATTT
TTAAGATGAAATTTTCAGAATTACTTTAAAAAGCATAATAATAACTAAATTCAATATTTA
TTGTGTGCTTAAAGGCTTTTTGTGCCCTTAGAAAATAATATTCTACCTGGGTGACATCTG
TCACCCATGCAA
>unigene_rep_c6381
TGGGGGTTGCTTTTTTAACATTGTTGGAACGAAAGGTGTTAGGTTATATTCATATTCGTA
AAGGACCAAATAAAGTAGGTTTTATTGGTATTTTACAGCCTTTTAGTGATGCAATTAAAT
TATTTACTAAAGAACAAACTTTTCCTTTAATATCAAATTTTTTATCTTATTACTTTGCTC
CTGTTTTTAGATTATTTTTAGCACTTTTGACTTGAATAATTATACCTTATTTTTCTGGTT
TATATTCTTTTGAATTAGGTTTATTATTTTTTTTATCTTGTACAAGATTAGGTGTTTATA
CTGTAATAATTGCAGGTTGATCATCAAATTCTAATTATTCATTATTAGGGGGTTTGCGAG
CTGTAGCTCAAACAATTTCTTATGAAGTAAGATTAGCTTTAATTTTACTTTCGTTTGTAT
TTTTAGTGGGGAGTTATAATTTATTTCTTTTTTATTCATTTCAATTATATATTTGATTTA
TTTTTATTACATTTCCATTAGCATTAGTTTGATTTACATCATGTTTAGCAGAAACTAATC
GAACACCCTTTGATTTTGCTGAAGGTGAATCTGAGTTAGTATCAGGTTTTAATGTAGAAT
ATAGAAGAGGTGGTTTTGCATTAATTTTTTTGGCTGAATATGCTAGAATTTTATTTATAA
GTATATTATTTTGTATTCTTTTTTTGGGTGGTGATACTAATTCTTTATTTTTTTATATTA
AATTAAGCTTTATATCATTTTTATTTATTTGAGTTCGGGGTACTTTACCTCGATTTCGGT
ATGATAAATTAATGTATTTGGCTTGAAAGAGTTTTTTACCTATATCTTTAAATTATTTAT
TATTTTTCTTAGGTTTAAAAATTAGTTTTTTGTCTCTTTATATTTAG
>Contig3091
CTTTGGTGCTTCCCGCGGTGGTCTTCGCGCTACCGACGACTCCTCCTCAACCAGAACAAC
ACAACCACACTCGATATAGAGTATGTGTTCCTCAAGATGGCTTGGAATCCTGTGAACGTA
TGGCGGCTGAAAATGAACTCCACATCAATTGTGTACCTGCTAGAGACCGAGTCGAATGTC
TTGATAAAGTTCAACACAGATTGGCAGACTTTGTGCCTGTTGATCCTGAAGACATGTACC
TGGCATCCAAAATACCTCATCAGGACTTCATGATCTTCAAAGAAATCAGGACTAAGGAAG
AACCTGATGAGGAATTTCGTTATGAAGCTGTTGCTGTAATTCACAAAGATCTGAATATCA
CCAGCATCCATGGACTTCGAGGACTTAAATCCTGCCATACTGGAGTCGGTCGGAACGTCG
GCTATAAGATTCCAATTACCAAGCTAAGGAACATGGGGGTTCTACCACCAACAAACAATA
CAGAAATGACACCAAGGGAAAATGAACTCAATGCCCTCTCACAGCTGTTCAACGAAGCTT
GTCTCGTTGGAAAATGGTCACCCAACGCTGTTCAGAACGAGGCACTTAAGAGGAAATACA
CAAATTTATGTGCTCTTTGTGAACATCCTGACGTCTGTGATTACCCTGACAAGTATTCTG
GTTACGACGGTGCCCTCAGGTGCCTTTCAGAGCATGGGGGCCAAGTCGCATGGACTAAGG
TCTATTTCGTCAAGAAGCACTTCGGACTTGCAATTGGAGCTGGCGAGGCAGTGCCAACTG
GTGAGGATCCAAACAACTATGCCTTCTTATGTCCTGATGCCACAAAGAAGCCAATCACAG
GAAAGCCCTGCATCTGGGCTGCCAGGCCCTGGCAAGGATATATGGCCAACCATGATATGG
ACAGTAATGTAGCAGATCTGAGAGCAGAAATTTCTCGAGCAAACGAAATTGGAGAGAATG
AACATGCAGATTGGCTTTCCAAGGTTCTGGACCTGAACAACAAGACTATTCCTGTGGACA
ACCAGGGTCCTTATTCTCCCGAATATTACCTGAATAAAGCAAACTACACCGATGTGATCG
AGAGGGACTCTGGAGCTCCACATAGGCCCGTTCGTTTCTGTGTCACCTCAGACACCGAGT
TGCAGAAATGCAGATTGCTGAAGAACGCAGCATTCTCCCGTGACATCCGCCCGGCGTTCG
ATTGCGTTCAAGAAGCTGGTTTGCACGAATGCCTCCGAACGATAAGGGACGATGGAGCTG
ACGTCATGACGCTTGATGGTGGAGAAGTCTTCATAGCACAGAGACAATACAACTTGAAGC
CTATTGTAGCAGAACAATACGGAGAGCACGGCAGCCTGTATTACGCTGTGGCAGTAGTGA
AGAAGTCCTCTTCCTACCAGTCTATAGAGGACCTTCGAGGTGCTAAGTCCTGCCATACAG
GAATTGGCAGAACTGCAGGATGGAATGTGCCCCTATACACATTACTCAACAAAGGACTCA
TCAGCAGGAACAGCTGTCCTTACTCCTCTGCTCTTTCTACATTCTTTACCGGAGGAAGCT
GTGTGCCTGGAGCATTGGTCCCGGAGAATAATCCCAACAATCAGAATCCGGAGACACTTT
GCAGCATTTGTGCAGGCAACTTGGATGCACCAACTAATGATCCAGCTTGGAAGTGTTCTT
TCAGCAACAACGAATCCTACTTCGGTTACACAGGTGCTTTCAGGTGCTTGGCCGCTGGGG
GAGGTGACGTTGCCTTCGTTAAACATCTCACGGCTTTAGAAAATACAGATGGTCATAATA
CCGCAGCCTGGGCATCAGGACTCAAATCTGAAGACTACGAGCTGCTATGTCCTGATGGAG
GACGTGCACCAGTGACAGAATACCTTCGTTGTCATCTGGCTCAGGTGCCACCACATATGG
TTGTGACGAGCAACGATAAAACTGAGAACCAACTGAACGAGATTCGCCATGCTATTCTCG
CCGCTGGAGATCTGTACAGCAGACGACCTGATTTGTTCAAGCTTTTCGGAGACTTTGATG
GAACTAAGGATCTCCTTTTCAAGAACTCTGCAACTGGACTCTTGTCAGTAGAGAATGGAT
CCCCGCTAATGCAGAGATACTCAGAGATCCTGGAGGTCATCAAAGCCTGTGAGAATCAGC
CTACGCCTTAGAAAATGTGCAGATCGCCATATCGGGATGAGGCGTCTCATAAAGAAGAAA
CATTATCCCAAATAAAGATGTCGAAGACATCGTGAATAAAAATCGTGGTCAGAATTATTG
CAGGAAGATAAACTTTCTCAGTTGCAAAACCGCAACCTTTATTGTACCTTCGAGACATAG
TATGTAGTGTTTACAATTAACACAATAAAAAGTACGTGGGAGGCAAGGCACAC
>Contig3072
GCCTGGACCCTGACAGCTACCGTATTGGCCACACCAAGGTCTTCTTCCGAGCTGGTGTCC
TGGGTCAGATGGAGGAACTTCGTGACGACCGTCTGGGCAAGATCATCTCCTGGCTCCAGG
CTTGGATCCGAGGTTACTTGGCCCGAAAGGAGTACAAGAAACTGCAGGACCAGAGAATTG
CTCTGCAAGTCGTCCAGAGGAACCTGCGCAAGTACCTGCAACTGCGCACATGGCCATGGT
GGAAGCTGTGGCAGAAGGTGAAGCCTATGCTCAACGTCACCAGAGTCGAGGATGAGATCA
AGAAACTCGAGGAGAAAGCTGCCAAAGCCCAGGAAGCCTTTGAAAAAGAGGAGAAGCTGC
GCAAGGAAGTCGAGGCCCTGAACACCAAGCTGATTCAGGAGAAGACCGAATTGCTGGCGT
CTCTTGAAGGAGAGAAGGGATCCCTTTCAGACTTCCAGGAGAAGACCAACAAGCTCCAGG
CCCAGAAGGCCGACCTCGAGTCCCAGCTGCACGACACCCAAGAGCGATTGCAGCAGGAAG
AGGATGCCCGCAACCAGCTGTTCCAGGGCAAGAAGAAGCTCGAACAGGAAATCTCTGGCC
TCAAGAAGGACATTGAGGACCTTGAACTTGCCATCCAGAAGTCGGAGCAGGACAAGGCAA
CCAAGGACCACCAGATCCGCAACCTCAACGACGAGATCGCCCACCAGGATGAGCTGATCA
ACAAGCTCAACAAGGAGAAGAAGAACCAGGGCGAGACCAACCAGAAGACCGCTGAGGAAC
TCCAGGCTGCTGAAGACAAGGTCAACCACTTGAACAAGGTGAAGGCCAAGTTGGAACAGA
CCCTGGACGAACTCGAGGACTCTCTGGAGCGCGAGAAGAAGCTGCGCGGTGACGTTGAGA
AGGCCAAGCGCAAGGTTGAGGGTGACCTGAAGCTGACCCAGGAGGCTGTATCTGACCTGG
AGCGCAACAAGAAGGAACTTGAGCAGACCATCCAGCGCAAGGACAAGGAGATCTCTTCTC
TCGCTGCCAAGCTTGAGGATGAACAGTCTCTCGTTGCCAAGAACCAGAAGCAGATCAAGG
AGCTGCAGTCCCGCATCGAAGAGCTCGAGGAAGAGGTCGAAGCCGAACGCCAGGCTCGCG
CCAAGGCTGAGAAGCAGCGCTCCGACCTGGCCCGCGAGCTCGAGGAGCTGGGTGAGCGTC
TTGAGGAAGCTGGAGGCGCCACATCTGCTCAGATCGAGCTGAACAAGAAGCGTGAGGCCG
AACTTGCCAAGCTCCGCCGTGACCTGGAGGAAGCCAACATCCAGCATGAGAGCACTCTTG
CCAACCTGCGCAAGAAGCACAACGATGCCGTCGCCGAGATGGGAGAGCAGATCGACCAGC
TCAACAAGCTCAAGGCCAAAGCCGAAAAGGACAAGGCTCATTATGCTGGCGAGTTGAACG
ACCTCCGTGCTGGTGTGGACCATTTGTCCAACGAGAAGGCCGCATCAGAGAAGGTTGCCA
AGCAGCTCCAGCACCAGCTCAACGAAGTCCAGAGCAAACTGGATGAGACCAACCGAACCC
TCAATGACTTCGACGCTGCCAAGAAGAAGCTGTCCATTGAGAACTCCGACCTGCTGAGGC
AGCTGGAGGAGGCCGAGTCCCAGGTTTCACAGCTCGGCAAGCTCAAGATCTCCCTCACCA
CCCAGCTCGAGGATACCAAGAGGCTGGCTGATGAAGAATCCAGGGAGCGCGCTACCCTTC
TGGGCAAGTTCCGCAACTTGGAGCACGACCTGGACAACCTGCGCGAGCAGGTAGAGGAAG
AGGCTGAGGGCAAGGCTGACATCCAGCGCCAGTTGTCCAAGGCCAACGCCGAGGCCCAGC
TGTGGCGTTCCAAGTACGAGTCCGAAGGTGTGGCCCGCGCTGAGGAGCTTGAGGAAGCCA
AGCGTAAACTGCAGGCCAGACTTGCAGAGGCTGAGGAGACCATCGAATCCCTGAACCAGA
AGGTTGTTGCTCTGGAGAAGACCAAGCAGAGGCTCGCCACCGAAGTCGAGGACCTGCAAC
TGGAAGTCGACCGTGCATCTGCCATTGCCAACGCCGCCGAGAAGAAGCAGAAGGCCTTCG
ACAAGATCATCGGCGAATGGAAGCTCAAGGTTGATGACCTTGCTGCCGAGCTTGATGCCA
GCCAGAAGGAGTGCAGAAACTATTCCACTGAACTCTTCCGTCTCAAGGGTGCCTACGAGG
AAGGCCAGGAGCAGCTTGAGGCTGTCCGTCGTGAGAACAAGAACTTGGCTGATGAAGTCA
AGGATCTGCTCGACCAGATTGGTGAGGGTGGCCGCAACATTCATGAGGTCGAGAAGGCCA
GGAAGCGTCTGGAGGTTGAGAAGGACGAGCTCCAGGCCGCCCTGGAAGAGGCTGAGGCCG
CTCTGGAACAGGAGGAGAACAAGGTGCTCCGCAGCCAGCTGGAACTGTCTCAGGTGCGCC
AGGAGATCGACCGACGCATCCAGGAGAAGGAAGAGGAATTCGAAAACACCAGGAAGAACC
ACCAGCGTGCCCTGGATTCCATGCAGGCCAGTCTGGAAGCAGAGGCCAAGGGTAAGGCTG
AGGCACTCAGGCTGAAGAAGAAGTTGGAGGCCGACATCAACGAGCTGGAAATTGCTTTGG
ACCATGCCAACAAGGCTAACGCCGAATCCCAGAAGAACATCAAGCGCTACCAGCAGCAGC
TGAAGGACGTGCAGACCGCCCTCGAGGAGGAACAGCGTGCCCGCGACGATGCCCGCGAGC
TCCTGGGCATTTCTGAACGCCGTGCCAACGCTCTCCAGAATGAACTGGAAGAGTCCCGCA
CTCTCTTGGAGCAGGCCGACCGTGGCCGACGACAGGCCGAACAGGAGTTGAGCGACGCTC
ATGAGCAGCTCAACGAACTGTCCGCACAGAACACTTCCATCTCAGCAGCCAAGAGGAAAC
TCGAGTCTGAACTCCAGACCCTGCACTCTGACCTGGATGAGCTGCTGAATGAGGCCAAGA
ATTCCGAAGAGAAGGCGAAGAAGGCTATGGTTGACGCAGCACGATTGGCTGACGAGCTCA
GAGCAGAACAGGACCACGCACAGACGCAAGAGAAACTGCGCAAGGCTTTGGAGACACAGA
TCAAGGAGCTCCAGGTCCGCTTGGACGAAGCCGAGAGCAATGCCCTGAAGGGAGGCAAGA
AGGCAATCCAGAAGCTCGAACAGCGCGTGCGCGAGCTGGAGAACGAGCTGGACGGCGAAC
AGCGACGACACGCCGATGCACAGAAGAACCTGCGCAAGTCCGAACGGCGCATCAAGGAGT
TGAGCTTCCAGGGAGACGAGGACCGCAAGAACCACGAGCGCATGCAGGATCTGGTTGACA
AACTGCAGCAGAAGATCAAGACATACAAGAGGCAGATTGAGGAGGCTGAGGAGATTGCAG
CTCTGAACTTGGCCAAGTTCCGCAAGGCACAACAGGAGCTGGAAGAGGCCGAAGAGAGGG
CCGACCTGGCAGAACAGGCCATTGCTAAGTTCCGCGCGAAAGGCCGATCAGGATCCGCGG
CGAGGGCACTGAGCCCACCGCCTCAGGGAAAGTCCCGCAAGCTTGCAGCGGAGTAAACTG
CATTACAACTCTACCCCACAGACCGGCGCCAAGGCCGCTACTCGACGGAAGTGCCTTCCC
GCCACGATTCGACCTGCATCCGGAAGGTGATTTCTAAAAAGAACCAAAAAATACCAACAA
TGCTAAAAACGGACTTGAGGAAAAGAAGAGCCTATAAAAAAAGCGGCGCCCACAAAACAA
GAAGAAGAAGAAGATAAGAGTATATAAAACTTAAATAATGTTACAATTATTTTGTAATTT
ATTTTATTGTCGGTGAATGTATTTATTAATGATGATGATGATGATGATGATTAATATTCC
GAGTGTCAGGGGTGCACGTGGGATGAGCCAGGGAAATGTGACGCCATTCTGAGACACGTA
TTTTTATCTACCAGCACAGACAGCCCTATTGCATTCTACTTCGTTCGATCACACGTCTCT
GGCTCAATTCAAATGAGAGCGTGGATGCGATGCGTTCGTGGCACTCATTGTATTCACGGA
TTCTTATTATTGCACCAATAAAGTTCATTCGTTA
>Contig6443
TTTTCAACAAATCATAAAGATATTGGAACTCTTTATTTTATCTTCGGAGCTTGATCTGGA
ATAGTGGGGACATCTTTAAGAATATTAATCCGAGCAGAGCTAAATCAACCTGGTTCATTA
ATTGGAGATGATCAAATCTATAATGTTATTGTAACGGCTCACGCTTTTGTTATAATTTTC
TTTATAGTTATGCCAATTTTAATTGGAGGATTTGGAAATTGATTAGTACCTTTAATATTA
GGTGCTCCTGATATAGCATTTCCTCGTATAAATAATATAAGTTTTTGACTTTTACCTCCA
TCTCTATCTCTTCTATTAGCTAGTAGCCTTGTTGAAAGAGGAGCTGGGACTGGTTGAACC
GTATACCCTCCCTTAGCTAGAGGAATTGCTCATGCTGGAGCTTCAGTAGATTTAGCTATT
TTCTCATTACATCTTGCAGGTGTCTCATCAATTTTAGGTGCCGTAAATTTTATTTCAACA
ATTATTAACATGAAACCAATTAATATAAGACCTGAACGAATTCCTTTATTTGTTTGGTCA
GTAGGTATTACTGCATTATTATTATTATTATCCTTACCAGTTCTTGCAGGTGCAATTACA
ATATTATTAACAGACCGAAATTTAAATACTTCATTTTTTGACCCTGCAGGGGGAGGTGAT
CCTATTTTATATCAACATTTATTTTGATTCTTTGGACATCCAGAAGTTTATATTTTAATT
TTACCAGGGTTTGGTATGATTTCTCATATCATTTGCCATGAAAGAGGTAAAAAGGAAGCT
TTTGGAAATTTAGGAATAATTTTTGCTATATTAGCAATTGGTTTATTAGGATTTGTTGTT
TGAGCTCATCATATATTTACTGTAGGAATAGATGTGGATACCCGAGCCTATTTTACTTCA
GCTACTATAATTATTGCTGTACCCACTGGTATTAAAATTTTCAGTTGACTAGCTACTATA
TATGGATCTCAATTAACTTACAGAGCACCTTGTTTATGAGCTCTAGGATTTGTCTTCTTA
TTTACAGTAGGAGGATTAACTGGAGTAGTTCTTGCTAATTCATCAATTGATATTGTTCTT
CATGATACATATTATGTAGTCGCCCATTTCCACTATGTACTATCTATAGGAGCAGTATTT
GCAATCATAGCAGGGTTTATTCAATGATATCCATTATTTACTGGTTTATCTTTAAATCCA
AAGTGATTAAAAATTCAATTTTCAATTATATTTTTAGGAGTAAATTTAACATTTTTTCCT
CAACATTTTCTTGGTTTAGCCGGAATGCCACGACGATATTCTGATTATCCTGACGCTTAT
GCAGCTTGAAATGTTATTTCATCAATTGGATCAATAATTTCATTTGTAGCTGTATTAATA
TTTATTTTTATCATATGAGAAAGAATAACTACTAACCGACAAGTATTATTTCCTACTCAA
ACAAGAAATTCTATTGAATGATTTCAAAATATTCCACCAGCTGAACATAGTTATGCTGAA
TTACCAACTATTTCATAT
>Contig3066
TCTTGATGAGCTCGGCAATGCCGTCATTCATCTCCTTCACGGCATCGTATTCGGTCAGAC
CCATGCGCCGCTTGTTGGAGATGTCATAGACACCACCCTCAGCCTCTGTGTGCTCACCGC
GTGTGCCACGGACCTGCAGGTTGTACTTGCCAGCGACCTCCTCCAGCTTCTTCTTGTCTG
CGGCCAATTTGGGCACCTTGATGTGCACTGATGCACGAACGGTGGTACCCAAGTTGGTTG
GGCAGAAAGTGAGGAAGCCCAGACGGTCGTCGTGAGAGAAGGGAACTCGCTTCTCGATGT
CATTCACAGCCGTCACCAATCGGCGGTAGACCTGTCCCAGGTCACCGCCCATCTGCATGG
AGATGATTCGCAAGTGATCCTCCTCATTGCACCATACCAGGAACGTCTTTGCGTCGTTGT
GGTAGATGCCTCGTCCAGTGGGCCAGAATCGGCAAGCATTGGCATGCTGCAGGAAACGAT
CACCCTCCTTGAAGAGGAAGTGGTCATCGATCAGCTTCTGCTGGACTTCCTTTGTCATGC
CAGTGAGGGGGTAGAACTGACCCTTGAGCTCACCCTCCAGACCGGACAGAGTGCTGGAGA
CCTTGTCCTCCATCTCCTTGTACTGAGCCTCAGTCAGGCAGGGGTTGAAGGGGTAGCCCT
GCATGGAGCGACCGCATCGCACTCGTGTGGAGATGATGTACTCACCAGCAGGGTCAAGGT
TGCCAAGGGTGTCCACATCACCCCAGTCCTTGGGGGGATGCTTGTCGGTCTTCTTGAAGC
CACCATGGTAGTCTTCAATGATGGGGTCGAACAAGTCAGCGAACACTGTGTACGCCTCAG
CATCTGGAGCATAGATACCGACTCCAGAGTCGTGGTTCTCTAGACCAGATTGGATAACAT
CAAGAAGCGTAGAGCCGAAAGTAGGGGTCTTCTTGGTCTTGAGGTTATCAAACACTTCCT
TGGTCAGATACTTCTTGAGCAGAGATTTGCTGTCGGAGGCTGCCAATTTGGCAAAGCCAG
CCTCCAACTTCTCCAGAACTGCGGCGTCCACCA
>Contig3115
TGTAAACCAAAATGCGAAGGAAAATCAAGTGCTTTCCAAACACACTATGAAGCTGGAAAC
ACATACGTGTATAGTTTTGAGGGCGGAACCACGACCTCGTTGCCCGGGCAACAAGGCGAT
GGCGTGAAGCTTCACCTCAAGGCCAAAGCAGAAGTGTCGTTTGGCGATGCTTGCGAAGCA
GTCTTGAAGCTGAAGGATGTGCAAGTTACTGGGCCGGATGCACAGAAATTCACTCACCTC
AATGATCTGGAATCCCACCCTGTATCCTTCAGCTTTGAGAACGGAGTTGTTGGAGGACAT
ATTTGTGCCAATGGCCACGACAGCGAAGCGTCTCTTAACCTCAAGCGGGCAATTCTTGCG
CACTTCCAAGTTGCACCCCAGGAAACAGCCAGATCTGGGAAGAGCGTCGTACTTGATGTT
TTTGGCCTGTGCCCAACTGACTACAGTTACACTGAGCGTGGAGGCACTACAACCATTACT
AAATCCAGGAACCTGAACAAATGCCACCTTCGTGAACATCTGCGTCAAGATTTTGCTTCC
GTCACATATCACGTTGAATCTGATTTACAAAATTCTCCTCTGATGGAATCGACCCAAGAA
TTTAAACATCAACTTCAGGGAGGTGTCTTGCGCGTATCTGAAAGCCATGAGAAATATCTG
TACAGGCCGTTTGCAAACCAGGATGCAGGAGCGAAGACTGTGGTAGACAGCAAGCTCACT
TATGTCGGACACAACAAGAAGACTGCTCCGGCCGTATCTGGTGCCGAGCAACAATCCATT
ATCTTCCACCCACCAAACGTCCACCCGGGTAGCGGCAGTGCAGCCTCTGTTGTCGATGCT
TTGCATAAAGCTCACCAAGCCATGCCCGAATATGTTGGAGAGAATGCCGCTAAGGAATTT
GCCAATGTTGTCCGTGTGGTTAGGCACACCTCCAAAAATGACCTTCTGTCGGTCTACAAC
CAAGTGAAGTCTGGTGCTGGTTTCAAAGACAAGTCTGCTGGAACAAAAATGTTTTTGGAT
GCCCTATTCCGGGCTGGCACGGGCGATGCCGTGGAAGTGGCTGTCGAATTGTTGAAGAGC
AACAAAATCACTGGACCTCATGCCGAATTCTACTACCTCCAGCTCGCATATACCAGACAT
GTAACAAAGGCAGCTCTTCTTGCAGCAGTGACTTTGCTGGAGCAACCAAATCCCTCCAAA
CTGGCATATCTAGGAGTTGGAGCACTGGCAGGACGTTACTGTTCGGAACACAGGTGCGAC
GGCGTTGCCGAAGTCGATGAATTCTTGGAGAAACTTTCTCTGCTTCTTAATGGCGGCTGC
AAAGTTTCCAACTATGACGAGGAAGTTAAAATTGTTGCTACCTTGAAAGCGCTTCAAAAT
GCACACCACTTGAATGATGCTGTAACAAGTAAACTACAGACCTGCTTGCTGGATGATGGA
GTCCCGACGAGAATAAGATCCGCCGTGCTTGATGTTTTCCAGAGCGATGCTTGCAAAGCG
AAGGACATATCACTTGAGGTCCTCAAGAACTACCAACTCGACAGTGAACTGAGAATCAAG
GCCTTCCTAGCTCTTGTGGAGTGTCCTTGCAACAAGAAAGCAAACGACCTCAAAGAACTT
CTAGACAAGGAGCCGTCATACCAAGTTGGTTCATTCATTGTTTCGTACCTAAGAAACCTA
AGAGCATCCGCAAATCCCAGCAAAGAGAAACAGAAGGCCGTGTTTGGCGAAATCCGCACT
ACCAAGAGATTTCCTATTGATTTCCGAAAATTCTCCAACAACTTTGAGTTTTCATATTTG
CTTGGCGGTGCAAATGTTGGTACTACTGTAGAGTCAAATGTCATCTACTCGCAAAACTCG
TTTCTTCCACGAGCCACAACTTTGAATCTAACGACGGAATTCTTTGGACACTCCGTCAAC
TTGCTGGAGGTCGAATTAAGACAAGAGAATTTGGATCTGCTTGCTGAGGGATTATTTGGA
CCAAAAGGCTACTTCAACACTCACACAGCAGCAGAAGTTGTGCAGAAAGGAAAAGAGCAT
TGGACCGATGTTGAAAACACAGCAAAGCAGAGATTTAATCATGCCATCCGCGGCAAAAGA
TCTGTCACCAAGGAACAGTTAGAACTAGTGAAATCGAAGTCGGTATCTCCTTATCATTCG
GAGACAGACCGCGAACTTCTGTTGGAATTGTCGACAAGGCTATTTGGGGCGGAAGTGGGT
TGGCTGGCGTTGCACCATAACGCCAGAGATGCAGCAAAGAACGCTTTTGACACGACGTTC
AATCTGCTGGACAAGGTGATGAAGAAAGCAAAGGACTTTGACTACAAATTGAGACAACAC
AACACATTCTTGGACACAGAGCTTGTGTATCCCACGTCGCTTGGCTTCCCGCTGAAATTA
GTTCTGGCCGGCAGCAGTGCGGTTCATGTGGAATTGGAAGGCAAAGTCGACGTTCATGAT
CTGGTTCACAACTTGAAGAACTCCCACGTCCATTTCAGATTCGTACCAAGTGCTGCCGTC
GAGTTTGTCGGAGCATTTGTCGTGGATGCTTATGCCGTGGAAGCCGGACTCAAAGTCGCA
GCTACTCTCCACACGGCGACCGGCAGCGACATCACAGTCAAAGCGACCGAGGATGTTGGT
GTCGATGTCACGGTTGGTTTGCCGGTTCAAAAACAAGACATTGTGACCTTGAAAACAGAA
GTACTCACCACTGTCCAAGAGAAAGGAAAACCGGAAGTGAACACCGAGATCTCTCTACCA
GGTACACCAAGGCGTGACTACCACGGGTGCTTCGACCAATTATCACCTCTTGTCGGACTC
ACATTCTGCACCACCATGAGCTTTCCATGGGATCCAGTTGCATCGAAGGCCGCCTTCTAC
CCACTCAATGGGCCCAGCAAATTTTCCTTGGTCGTTGAAAACGAGGATGTCACAAGCTAT
CATTTCCGTGCATCTTTGAACAAAGCAGATCCTCATAAGAAATCTTTGGAACTATTGTTG
GAAACTCCTGGCTCCAAGACAGAACGCAAGCTCGGCTTAATTCTGGAGAGAACTTATGAC
CCATATCATGGTGTGAAAGCGCAGCTCAACTCGCCATGGAAGCAAGTCTCAGCAGAATTG
GCATTCACGGACAACGATAAAGAGCTCTCTCTGCTGGCGAAAGTAACAAACGACGAACAA
GAATATTATGTGAAATTGGGAGCCTCAGTGACAGGGGATCCTAACCATGCTACTTACCAC
CCACTCCTGGAATACAAAACTCCAGAAAGGAAATCCAGTCTTGTATCAAAGAAAGGCGCC
AAAGGAGCTCCCGAGAAACTCACTCATCAATTCAATGTGGCAGGCTCTGTAACAGTCGAT
AAAACTGCTAATTCCAAGAAGTATACTTTCAATGACGTTGTCTTCACCACTCCTCAAGGT
CAATATAAAGTCGACGGCACCGTGACGAGCGAAGGCCCCACGGCATTCTCCACCGATTTG
AAGGTCTACTATGGCGAGAATCATGTCGTCTTGAAATCGGGTTTCAAGAGGCCTTCTGCA
AATAACTTCAATGTCCATGCAAATGTGCAGCCGTCTCAGTACCCCGACTTTGGTGTGAAC
CTCATCTGGAACCACAAGAGAGACAAGAACAACTTTGGAAATTCTTTGGCCGTCGTACAT
GGGCGTGATCCTAACAGCGAAGAAGCGAGATTCACGCTAAATCAGGAAGCGCACTACCAG
TTTGATAGCATTCATAAATTTGAGTTCGCCTCCGAAAACAAGGTAACTTATCCATTGCTT
GGCATCATCGGAAAGCTCGATGCTTCAGTTCAACCCAAAACTTTCCATCTCGATGTAGAA
GCAAGCTACGAAAAGCACAAGTTTGAAGCCGAATTGAACGCCAATCATGGTCAACAGCAC
ACAGGGGATTATGATGTCAAGTTCCATGCCAAGGTCCTAGACAACAGCCTTGAATTTGAA
ACCAAACGTGTTATTGTGTCAGAGGGCAAATCCAAATTCACAACAGAATTGCAAGTCCAC
CCTGGCGGGAAGTACGAAGCCGTGGCCGATGTCACTCACGTCTTTGAACGAAACAACATT
GATTTCCAAATTGATGCCGAAGCTAAAATTCATGGTCAACCAGACCCATACAAACTAGAT
TCTGGACTGGTGTATAACCCACAATTATTTGATGCACATCACAAAATAAATGTAGGCGCT
GAAAATTATGTTGATGTGAGTGTCAATTTCAAGAGAGGCAGTGGGGGAAATCCTTCTGGT
AATGCTAAGGTTTTCCTCAAGAACTACCTGGTTGGAAACGCTCAGTTCAAGTACACAAAT
GGTGAGGGAAGTGCCACTCTAAATGTGGATGTTCCCAAACTCGGCAGGAAATTGAAAGGA
ACCGGAGACCTCCACGTGAAAGGATCTCAACACGTTGCAACCGTCGAATTGTATTACAAT
GCCGAGAAGAAACTTGCATTCCATACGGACACCGATCTGAAGAAGGATTCTCTAGACTCG
AAGAATGTTCTCAGCATTTTGAACTATAAGACAGAAGTCAATGTGAAAGGAACATTGCAA
GGAAAACTAGAAGATGGACAACTGAAAGGCGAGTTTGATGCAACTCTGCCTAATGGTTAC
AATTTTGCTGGCAAGTTGGACCAAACACTGCACGTGCGGCCATCCAACAGCGACGGGGAT
GTGAAAGCCGAGCTTTCGGCAACGGCTCCCTCGGGTGCACCTGTCAAAGTCATGTTGGAG
TTTGCTGCCAAGAACGTAGACACAAAACAATATTCATTTGACGGCCAGTCGAGATTTGCT
TATCACTCGCCATCCGGCAAGGACTTAGCTCTCATCATTGCTGCCAAGAACATACCGCAG
CGAGAACAACGAGTGGTCGAAGTGCAGGGCGTGCTACAAGGGTCACTAGTCGGAGACCCC
ATTCGCGTAGAATTCAACTCCGAGGCCTATGAACCGCATGTGACCTACAAGGGACACGGC
AGCTACGGCTCTGCAGCTGTTGTTGACCTAAAGGGGAAAGTGAGCAGAACCCTGAAATTT
CACGATCACCATTACACAGGACCATTCTCGGTGGACAATGTTCTGGAATTCAAATTGCCA
TCGGACAAAGTTAAACACATCAAGATGGAAAGTCATTTGCAAGGAGAACTTGCAGAAAAG
AAACTTCAGTTCACATACAGTGAGTCACTCGACTTAGATGACAAGACATACAAGCTGTCA
CTGGAGTCCAACAATGAGCTCGAAAAGGGAAGTAACAAATTGATTCTTGTCCTGCCAAAC
AAAGAACCAGCAACCTATGTTAACAGCTGGTACTTCAACTATGACGACTACAGGAGCAAA
GATGTTCTGAAAGGGGGATTGACGTTGACGCGCAATGAGAATGCAAAATTTTCTATCGAT
GTCTCTGGCAAGAAAGATTATTCCGACCTGGACGTACATGCCAAGCTTGACACGCCTTAC
GAGAAACTGAAACACGCCGAGCTGTCCTTGAAGAACAAGTATGTACCTGCACCAAGACTT
GAAGTGGATACCGACTTTTCTCTCACTGTTGACGACAAGAAACTCGCTGTTGTTAATAAA
TTGACTCCTGGCCCCTTTGCTGGATTCCCCAACATTGATTTCACTGCCACACATCCCGAA
GGCAAAACACGTGTTTATGTCCATTTGACGTCACATAAAAAGAATGAAGTATCCGGTAAA
GCGGAGCTGGAATGGCCTACGAATGGAGGTGGGAAACTCACTTCCAGTGGAAAGGCATCT
TACGAATCGTTCCAGAACTTCAGAGTCGAAGCAGACATTGAATCGGCCAAACTGAACCTC
AAGAAATGGCATGTGTTGTTGGCTAATAAGCCGCAGGCTAAGGGCTCCTCATCAAAAACT
CTTCAGATTCAAGCCACAGAGGCCGGACAACCAGTGATCAATGGCAGATTGGAATTCCAT
GTGGAAGACAAGGAAAACACTTACAAAGCGGGCGTCAGCGGCAACGTGCAAGTGCGAAGT
CAAAGTCAACCTCTCAAGGCCGATGTCTTCTTCAACAAGTTCAATCCGACTGATAACGGG
GAACTGGGGGCCGAAGTTGGAATTACCATTCACTTGGGAGACAAATCATTCGATGCCCTG
AGCAAGCACACGAACAAGGAAAGCAGAGCCAGCGTTTCGGTCTGTTATCAGGCAGGCCAA
TGTTCAGTTGCCGAAGCTCACTCGGTCGTTAAGGTGCTAGATTTCAATCATTTGGAACAT
GATTTCGGTGCTAAATTTGACTTTAAGGCTTGCGGAGTGAACGAAGGTTTTGTACTGACC
GGCAAGAATGTAAGGCAACCTCTATCGTTTGACCATGCAGTGGAATTGAAACTCTTGAAT
GAAAAACATACTACATACAACTTCCATTCCTATTTGAATGAAAAAGCTCTCGGTGTGATC
CTGACCTTGCCTCAGAGAATCATTGCTCTTGAAGGTAAATTGGGATACGATAAAGAGAAA
GGTGAACGCAAAGTTGACCTGGGTTTCTGGTTAGATAAAAAGAAGCAACCGGACAATAAA
GCTGCCGTGCACCTTCTCGTAGCTGTCAAGGCAAGCAAAGAAGGCACCACTTTCCATGGA
GATGCCAAATTTTCACATCCGGCACTCAACAAGGAATTTTCAGTGACAGGCAAAGGCATA
GCGCTGCAAGATGACACGCTCCTCGATGCCTCCGTGGACTTGGACATTTTTGCTAAAAAG
AACCAAAAAATAACACTTGTTGCCAAACTTGAGCGGATTCCTATCTCTCATGGCTACAAT
GTGACTGGTCACCTGAGCGCCAAGGGCAAGCTGATCGACGTGTCCCTCGATGGTGGCGCA
GCACTGAGTGCCGATGGTGCAAGCTATATTTCGACGCTTGCTTACCAGGATGAGAAACAC
AAGTCCAAGAGTGCGCAGATCCAAGTCGTCATCCACCTCGATGAACAATACATTTATGTA
AAATCTCCAACGGCAGAGCTGATAAAAATCGAGAGGCATGAAAGCAACAATGGAAAGAAC
GCAAAAGGAGAAGTGTTTGTGCTCGGTCTGGAGCCGGTTGAGTTTGATGAGACCGAAGAC
TTCCCAGTG
>Contig2345
GACACTCTTAATAACTCCGACTGCAACAGTCTGTCTCATGTCGCGCACAGCGAAACGTCC
AAGTGGTGGGAACTCCTGGAAAGATTCCACACACATTGGTTTGCTGGGAACCAAATTCAC
GATGGCAGCATCACCAGACTTAATGGACTTTGGATTCTCCTCAGTAGTTTTTCCTGTACG
ACGGTCACACTTCTCTTTGATTTCAGCAAATTTGCATGCAATATGAGCTGTATGACAATC
CAAAACAGGAGTGTAGCCATTTGAAATTTGACCAGGGTGGTTCAATACAATAACCTGAGC
AATGAAATCAGCAGCTCCCTTAGGGGGGTTGTTCTTTGAGTCTCCTGCAACATAACCACG
ACGCAATTCCTTAACAGAAACGTTCTTAACATTGAAACCAACGTTGTCACCAGGGACAGC
CTCTTGAAGAGCTTCGTGATGCATTTCAACAGACTTTACTTCAGTTGTCAAGTTTGCAGG
TGCAAAGGTCACAACCATACCAGGTTTCAGAACACCAGTTTCAACTCGGCCAACAGGCAC
TGTTCCAATACCACCAATTTTGTAAACATCCTGAAGAGGAAGACGAAGAGGCTTCTCAGT
GGGTCTGCTTGGGGGAAGGATGGCATCAAGGGCCTCAATGAGACACTTGCCTTCAGCCTT
GCCCTCCTTACGCTCAATTGACCAACCCTTGAACCAGGACATCTTGTCGGAGTGTTCCAA
CATGTTGTCCCCATGCCATCCAGAGATTGGTACAAAAGCTACGGCAGCTGGGTTGTAACC
AATCTTCTTGATGTAATTGCTAACTTCCTTCTTGATTTCCTCAAAACGAGCCTCACTGTA
TGGTGGTTCTGTTGAATCCATCTTGTTAACTCCAACGATCAATTGTTTCACACCAAGTGT
GAAGGCCAGAAGTGCGTGCTCACGTGTCTGCCCATTCTTTGAAATACCAGCTTCAAATTC
ACCGGTACCTGCAGCTACGATAAGCACAGCACAATCAGCCTGAGAGGTTCCAGTAATCAT
GTTCTTAATGAAATCTCTGTGTCCGGGAGCGTCAATGATTGTAACATAGTATTTGCTAGT
CTCAAACTTCCAAAGAGCAATATCAATGGTAATACCACGTTCACGTTCAGCCTTAAGTTT
GTCCAATACCCAAGCATACTTGAAGGAACCTTTGCCCATCTCCTGGGCTTCCTTCTCGAA
TTTCTCAATAGTTCTCTTATCGATACCTCCACATTTGTAGATCAAATGACCGGTAGTGGT
AGATTTTCCGGAGTCTACATGTCCAATGACGACAATGTTGATATGGATCTTTTCTTTGCC
CAT
>Contig1101
CAGAAGGATCCAAATTTGGTTCCTGGAAGCGCTCACGGTGTTATGGTCCATCTCTTCGAG
TGGAAATTCCCTGATATTGCTGCGGAATGTGAAAGATTTCTAGGTCCCAACGGATTCGGA
GCCGTTCAGGTTTCTCCAATTCACGAGAATCTCATTGTAACATCACCCTTCAGACCCTGG
TGGGAAAGATATCAACTGGTGTCCTATAACCTGAACAGTAGATCTGGGGATGAAGCTGCA
TTCAGGGATATGGTTAATCGCTGCAATAATGCTGGAGTCAGAATTTACGTGGACGTTGTA
TTGAACCAGATGACAGGAAGCTTCTCAAATGCTCGAGGACAAGGAGGAAATGTCGCATAC
CCTGATAGCTTCCAATATCCTGGAGTGCCATATGGTCCACTGGATTTTCACAATCCTACT
TGTGGAATCAGCACCACCGACTACACAAATTCCGCTGCTAATGTTCGAAACTGCGAGTTG
AACGGTTTGCACGACTTGAACCAAACTTCACCATATGTCCGCAACATAATGATCAACTAT
CTGAATCACCTGGTGGATTGCGGAATTGCTGGATTCAGGGTTGATGCTGCTAAACACATG
TGGCCTGCAGACTTAGAATACATCTACAGCAAAGTTAATGATCTGAGTACTTCACATGGC
TTTCCTTCGGGAACTAGACCTTTCTTCTACCAGGAAGCCATTGACCTTGGAACGGAAGCT
ATCAAATCTACTGAGTATACTGATTTTGGAAGAGTCATGGAATTCAGATACAGCAGAGAT
ATTGGAAATGCCTTCAGAGGAAATAATGCCATCAAATACTTGAAAAACTTTGGTGAAGCA
TGGGGTTACGTTCCAAGTGGAGATGCAGTTTCATTTGTTGATAATCATGACAACCAGAGA
GGACATGGGGCAGGAGGCCCAAGCATTCTAACCTACAAGGACGCAAAACTCTACAAGATG
GCAGTGGCATTCATGCTTTCTTATACTTATGGCTTCCCAAGAGTGATGTCCAGTTTTTAC
TTCGATAACACTGACCAGGGTCCTCCTGCCGATTCAAATGGCAACATAATTTCTCCTGCA
ATAAATTCGCAAGGAACGTGTGACAATGGATGGGTGTGTGAACATCGTTGGAGACAAGTC
TACAACATGGTTGCTTTCAGAAATGCTGTGGAAGGTAATGGCGTTACTAACTGGTGGGAC
AACGACAATAAGCAGATTGCTTTCGGCAGAGGATGCAAGGGTTTCATTGCTTTCAACAAC
GAGTTTGGTGAAGATCTTAAACAAACACTTCAGACATGCTTGCCTTCTGGTGTATATTGT
GATGTCATATCTGGATCACTCCAAAATGGCGCCTGCACTGGGAAGAAAGTGACTGTCCAG
TCTGACGGAAAAGCCTACATTGAGATCCTTAATAGTGAAGATGACGGTGTGTTGGCCATC
CATGTG
>Contig946
ATGCCATCAAGAAGAAGATGCAGGCGATGAAGATGGAGAAGGATTCGGCGATGGACAAGG
CCGATACCTGTGAACAGCAGGCCAAGGATGCCAATGGCAAAGCCGATAAGATCCTTGAGG
ATGTCCGAGATCTGGAGAAGAGGAGGCTTCAGTTGGAGACTGACCTGGAGACCACTAAGA
AGAACTTGGAACAGGCCAACAAGGATCTGGAGACAAAAGAAAAGGCCCTGCAAGCCGCTG
AGAGCGAGATGGCTGCCCTGAACAGGAAGGTGCAGCTCATTGAAGAGGATCTGGAAAGGT
CTGAGGAGCGTGCCGGCACTGCTCTCAGCAAGCTGCACGAGGCTTCCGAGGCCGCTGATG
AGGCCAGCCGAATGTGCAAAGTATTCGAGAACCGCAGTCTTCAGGATGAGGAGAGGATGG
ACCAACTGACCAACCAGCTGAAGGAAGCCCGACTGCTGGCTGAGGACGCTGATACCAAGT
CCGATGAGGTCACCCAGAAGCTGGCCAACGTTGAAGATGAGCTGGAAGTAGCTGAGGACC
GAGTGAAGACCGGAGAGTCAAAGATCATGGAGCTTGAGGAAGAGTTGAAGGTCGTCGGTA
ACAGCTTGAAATCTCTGGAGGTCTCCGAGGAGAAGGCTAACCAGAGAGTAGAAGAATACA
AGCGTCAGATCAAGACCCTGTCAGTCAAGCTAAAGGAGGCCGAGGCCCGCGCAGAATACG
CCGAGAAGACTGTGAAGAAGCTCCAG
>Contig61
CGACGACGTAGCTGCGCTGGTTGTGGACAATGGCTCCGGCATGTGCAAGGCCGGCTTCGC
CGGTGATGATGCTCCTCGTGCCGTGTTCCCATCCATTGTTGGCCGACCTCGCCACCAGGG
CGTCATGGTGGGTATGGGTCAGAAGGACAGCTATGTAGGTGATGAGGCCCAGAGCAAGAG
AGGTATCCTCACTCTGAAGTACCCCATTGAACATGGAATCATCACCAACTGGGATGACAT
GGAGAAGATCTGGCATCACACCTTCTACAATGAACTCCGAGTGGCTCCAGAGGAACACCC
AATCCTGCTGACTGAGGCTCCCCTGAACCCAAAGGCCAACAGGGAGAAGATGACTCAAAT
CATGTTTGAGACCTTCAACACCCCCGCCATGTATGTTGCCATCCAGGCCGTGCTGTCCCT
CTACGCTTCCGGCCGTACCACTGGTATTGTGCTGGACTCTGGTGACGGCGTCTCCCACAC
CGTACCCATCTATGAAGGTTACGCATTGCCCCATGCCATCCTGCGTCTGGACTTGGCCGG
CCGTGACTTGACTGACTACCTGATGAAGATCCTGACCGAGCGTGGCTACAGCTTCACCAC
CACCGCTGAGCGAGAAATCGTGAGGGACATCAAGGAGAAGCTGTGCTATGTCGCCCTGGA
CTTTGAGCAGGAAATGGCAACCGCCGCTGCTTCCACTTCTCTGGAGAAGTCCTATGAATT
GCCTGATGGCCAGGTCATCACCATCGGCAATGAGCGTTTCCGTTGCCCAGAGGCTCTCTT
CCAGCCTTCCTTCCTGGGTATGGAATCCTGCGGCATCCACGAGACAGTGTACAACTCCAT
CATGAAGTGCGACGTCGACATCCGTAAGGACCTGTACGCCAACACTGTCCTCTCCGGTGG
CACCACCATGTACCCCGGTATTGCTGACAGGATGCAGAAGGAAATCACTGCCCTCGCTCC
CTCAACCATCAAGATCAAGATCATTGCTCCTCCTGAGAGGAAGTACTCCGTATGGATCGG
TGGCTCCATCCTGGCTTCACTGTCCACCTTCCAGCAGATGTGGATCTCCAAGCAGGAGTA
CGACGAGTCCGGCCCTGGCATTGTCCACCGCAAGTGCTTC
>Contig4872
CCCATCCACTCTTACGATTTCGGGAGTCCGCCATTGTTGGCGCATTGGTTATTAACTCGG
CAAAAGAATCAGCAAACATCCAAAATGGTGAATTTCACCGTAGACGAGATCCGTGTCATG
ATGGACAAAAAGAGAAATATACGTAACATGTCAGTGATTGCTCATGTTGATCATGGGAAG
TCGACACTGACAGACTCCCTGGTGTCTAAGGCTGGTATTATTGCTAGTGCTAAGGCTGGT
GAAACACGTTTTACAGATACAAGAAAGGATGAGCAAGAACGTTGCATCACAATCAAGTCC
ACGGCCATTTCTATGTTCTTTGAACTGGAAGATAAGGACTTGGTATTTATCACAAACCCA
GATCAGAGAGACAAGGGAGAGAAGGGATTTTTGATCAATTTGATTGATTCTCCTGGACAC
GTGGACTTCTCTAGTGAGGTTACTGCTGCCTTGCGTGTTACTGATGGAGCTCTTGTCGTT
GTGGATTGTGTATCTGGCGTGTGTGTGCAAACGGAAACTGTATTGCGTCAGGCTATTGCT
GAGAGGATCAAGCCTGTTCTGTTCATGAACAAGATGGACCGTGCTCTGCTTGAACTTCAA
TTGGAATCTGAGGAATTGTACCAGACCTTCCAGCGTATTGTAGAAAATGTGAACGTCATC
ATTGCTACCTACAGTGACGATTCCGGCCCAATGGGAGAAGTGCGCGTTGATCCCAGCAAG
GGTAGTGTAGGTTTTGGTTCTGGTCTCCATGGCTGGGCTTTCACTCTCAAACAGTTCGCA
GAAATGTATGCTGAAAAGTTCAAGATCGATGTTGTGAAGCTAATGAAAAGACTTTGGGGA
GAAAACTTCTTCAATCCTAAGACCAAGAAGTGGTCCAAGCAGAAAGAGGATGATAACAAA
AGATCTTTCTGCATGTATGTTTTGGATCCAATCTACAAGGTATTTGATAGCATCATGAAC
TACAAGAAGGAAGAAGCAGCAAGTCTTCTACAGAAGTTGAATATTGAACTGAAACCAGAA
GACAGAGATAAGGACGGAAAGGCTCTATTGAAGGTTGTGATGAGAACTTGGTTGCCAGCT
GGAGAAGCTCTTCTTCAGATGATAGCCATTCATTTACCCTCACCTGTTGTAGCCCAGAAA
TACCGTATGGAGATGTTGTATGAAGGACCTCATGATGATGAGGCTGCTATTGGAGTGAAG
AATTGTGATCCTAATGCACCACTCATGATGTACATTTCCAAAATGGTGCCAACTTCTGAT
AAGGGAAGATTTTATGCTTTTGGACGTGTTTTCTCTGGAAAAGTTGCAACCGGAATGAAG
GCTCGCATTATGGGACCCAACTATGTGCCAGGCAAGAAAGAGGACTTGTATGAGAAAGCT
ATTCAGAGGACCATTCTTATGATGGGACGTTATGTAGAAGCTATTGAAGATGTTCCAAGT
GGTAACATTTGTGGTCTTGTTGGTGTTGATCAGTTTTTGGTCAAGACTGGAACAATCACT
ACATTCAAAGATGCTCACAACATGCGTGTCATGAAATTCAGTGTATCCCCTGTAGTAAGA
GTTGCAGTGGAACCCAAGAACCCAGCTGATTTGCCCAAACTGGTAGAAGGTCTGAAACGT
TTGGCTAAATCTGATCCTATGGTCCAATGTATCATTGAAGAATCTGGAGAACACATCATT
GCTGGAGCCGGTGAACTTCACTTGGAAATTTGTCTTAAGGATTTGGAAGAAGATCATGCT
TGCATTCCATTAAAGAAGTCTGACCCTGTAGTATCTTATCGTGAAACAGTATCTGAAGAG
AGCGACCAGATGTGCTTATCAAAATCACCAAATAAACACAATCGTCTCTTCATGAAAGCA
CAACCTATGCCTGATGGTCTAGCAGAAGACATTGACAGTGGAGAAGTGAATCCCCGAGAT
GAATTCAAAGCACGAGCACGTTACTTAGGTGAAAAGTATGAGTATGATGTAACTGAAGCC
CGTAAGATCTGGGCTTTTGGACCTGACGGTACTGGCCCCAACCTGCTTCTTGACTGCACA
AAGGGTGTACAGTACTTGAATGAAATCAAGGATTCCGTTGTAGCTGGTTTCCAATGGGCC
ACAAAAGAGGGTGTGCTATCTGAAGAAAATATGAGAGCTGTTAGGTTCAACATCTATGAT
GTGACATTGCACACTGATGCAATCCACAGAGGTGGTGGTCAGATCATTCCTACAACTCGT
AGGTGTTTATATGCCTGCATTTTAACAGCACAACCTCGTCTCATGGAACCAGTTTACTTG
TGTGAGATTCAGTGTCCCGAGGTCGCAGTTGGAGGTATCTATGGTGTATTGAACAGAAGA
CGAGGTCATGTATTTGAAGAAATGCAAGTTGCAGGCACTCCAATGTTCGTAGTTAAGGCT
TACTTGCCTGTCAATGAATCCTTTGGTTTCACTGCCGATTTGAGAAGTAACACAGGTGGT
CAGGCATTCCCACAATGTGTATTTGACCATTGGCAGGTCTTGCCTGGTGATCCACTGGAT
TCTGGAACAAAGCCCTTCACTGTTGTACAGGAAACTCGTAAGAGGAAGGGGCTTAAAGAA
GGTCTCCCAGACCTTACCCAATATTTGGATAAATTG
>Contig594
AGACAGAGTTCACGAGGCTCCAGAAAGGCACAGAGGAAAGGCAGCAATGTCTTCTCTATG
TTCTCTCAAAAGCAGGTTGCTGAGTTCAAGGAGGCCTTCCAGCTGATGGATGCCGACAAG
GATGGCATCATCAGCAAGAATGACCTCCGAGCAACCTTTGACCAACTTGGCCGTCTGGCA
GTAGACAAGGAGCTGGACGAGATGGTAAATGAAGCTCCTGGACCAATCAACTTCACACAG
CTGCTTACCTTGTTCGCCGGCAGAATGTCTGGAGGATCTGATGATGATGAAGTTGTCATT
GCTGCCTTCAAGACATTCGAAGATGATGGCAAAATTGACAGCGAGAGATTGAGGCACGCC
CTGATGACCTGGGGAGACAAGTTCAGCGCCGATGAGGTAGATGATGCCTACGACAACTTT
GAAATTGATGATAAGGGCTTCATCAACACCGCCAAGCTCATCCAGCTTCTGACAGCTTCT
CCA
>Contig848
AAGATCATCATCAACTAGAACATCAGCCTTCACCTCTTCTTCTTCTGGGCTCTCTGGGTC
TCCCTTCTTCTTGCCGGGCCTTTCGCCGAACCATTTTGGCAGCTTGGATTTTTGGCGTGA
ATCAAATTCACTGGACTTATCACTCCACTGTCGCTCGATAATCTCTTTGGTTTGAGCTTC
TAAACCGCCTTCAAAAAGTTTTTTCTTGTCATCGTAAGATCTTGTGTCAACACGACGTTC
ATATTTTGAGGCTACTTGGATCTTGGGAGGGTATTTTCCTGTCAGAGCCTCTGGGTCCAG
ACCCCTCTTTTGCGCTTTGTGACGAAGCTGTTGCTTCTGCCTCTCTTTTAGCTCTTTCAG
ATCGTAGTCCTGTCTCTTCTGCCTTTCTTCCAAGTCATATTTTTCTGTCTCCAGTTTGAC
AATGGCATCCCAGAGTTCTGATGCCTTGTTTTTCAGTTTCTCTACGCTCAAGTTTTCAAT
TTCCAGAGGCTTGATACGGAAGCTGAGAGAGATTTTCTTTTCTTCTTCAAGCTGTTCCTT
GGTCTTGTTCCTCTCCATCTGAGCTGATGACAAGTTGAATGAAGCATCCTTCTTTTGGAT
GGTAAAGTTGGGACCCTTTTGTGCCTTTTGCTCCTTGAGGGCTTGCATCATGGCCTGACG
CTTCTTTTCTGCTTCCTCCAGACGCCTTCTCTTCTCCTCAATGTCCCTCTGTTTCTTCTC
CTCAACCTCTCTGACTCTCCTCTCCTCCTCTTGCTTCTTGCGCTCGGCCATGCGCTTCTC
CTCATCAGCTCGCATCACCTTGCGCTTGGCTTGCTTTTCCTTCAGCTTTTTCAGGTCGTC
TTCCTCCTTTGAACGTTGTTTGCGCCATTCTGCAATATATTCTTTCAACTGCTCGTCAAG
GGCAGATGATTTTTGTTCTTGGCGCTTTACGAATTCTGGGTCTCCCTTCTCCTCCACCAC
AATAACAGAATGCCTGGGCTTCGTATCAACCTGGAC
>Contig1104
ATGGTGTGGTCAACTATTTATGATAATGACCAGATGGATTCACCATCCAGCCGAGTGCCA
AGAATGCAGCTGCAGGCTGCAGATGCATCATCCCATCTGGATCATATGTGTGCTCTTGAT
ATTGATTCAAAAGCATCATATGTGCGTCTATCAGGAATTACATGCACTATTGGTCCTGCT
TCCAGAGATGTGTCAATGTTGGAAAAGATGATGGATACTGGCATGAACGTTGCCAGACTT
AACTTTTCCCATGGTAGCCATGAATACCATGGAGAGACTATTGCAAACATCAGGCAAGCA
GTTGAAAACTACAGCAAGAAATTAGGAATGAGCTACCCTCTTGCTATTGCATTGGACACC
AAGGGCCCTGAGATCCGGACAGGACTGCTGGAAGGGGGTGGATCTGCTGAAGTGGAACTG
AAGAAGGGTGATTCTATTAAGTTGTCCACTGACAAAGCATATGCTGAGAAAGGAACCACA
CAGACGATATATGTGGATTATGAAAATATCACAAAAGTGGTGAAACAGGGAAATAGAGTG
TTTGTGGATGATGGGCTCATTTCATTGGTTGTCAACAATGTTGGACCAAACTACCTCGTC
TGCACTGTAGAGAATGGTGGAATGCTTGGTAGCAGGAAAGGTGTGAATCTTCCAGGAGTA
CCTGTGGATTTGCCTGCTGTGTCTGAGAAAGACAAGTCAGATCTTCAGTTTGGTGTAGAA
CAGGGCGTTGATATGATATTTGCTTCCTTTATCAGAGATGCAGGTGCTCTAAAAGAGATT
CGTGAAATTTTAGGTGAGAAGGGCAAGAATATTCTTATTATTTCAAAAATTGAAAACCAT
CAAGGTATGGTAAATTTGGATGAGATTATTGCTGCTTCAGATGGTATTATGGTCGCTCGT
GGTGATCTGGGCATTGAAATTCCACCTGAGAAAGTATTCCTTGCTCAGAAAGCAATGATT
GCCCGTTGCAATAAGGTTGGAAAGCCAGTCATCTGTGCTACACAGATGTTGGAGTCTATG
GTAAAGAAACCACGACCCACTCGAGCTGAAGGTTCAGATGTAGCTAACGCTATTTTGGAT
GGTGCCGACTGTGTTATGTTATCTGGAGAAACAGCAAAGGGTGACTATCCTCTTGAATGT
GTGCTCACAATGGCAAATATTTGCAAAGAAGCAGAAGCTGCAATTTGGCAAAGAGCATTA
TTCCAGGAACTCAGCACTCAGGTTCATGCACCAATTGAGGTAGCGCACACAATTGCAATT
GCTGCAGTTGAGGCTTCGGCTAAATGCATGGCTGCTGCCATTATTGTCATTACTACATCT
GGACGTTCAGCCCACCTCATTGCAAAATATCGCCCAAGGTGTCCAATTATTGCTGTGACT
CGATATGCACAAGTAGCTCGTCAATGCCATCTCTTCAGAGGCATTCTTCCTCTTCACTAC
ACAGAACCTCCTCTGGCAGACTGGTTGAAGGATGTAGATGTGAGAGTGCAGTTTGGCCTG
AAGTTTGGAAAGGGCAGAGGTTTCATTAAAGCTGGAGACCCAGTTATTATTGTAACTGGC
TGGAAGGCAGGTCCAGGATTCACCAACACAATGCGTGTCGTGAATGTG
>Contig3092
GACGCTTTCTACTGAACGGCCGAATCCCATGGTCTTGTTCTCCCAGTTGAATTCAGAATA
ATAATGATCAACAAAGAAGTCACCAATAAAAAAGTGATCGGAGTGACCGCATGGTTGGAA
GCCGGAATAGCACAAGTTCCCGTTCTGTTGGATGTAATATTGTGAGCTGATGTTGAAATT
CCTGCCATTGATCACAAATGTGACATCAGGGAGAGATGGTATCTTGCTGCAGTCAAGCTT
GCATATTCTCCTGGTTGTTGTCTTTTCCACTACACACCCAATAGCTTCGTTGATTGGATT
AACATAGGCTTTAGGTCCGACAATGATAGCTTTGCTTGTGTCGATGATGGCCTGTGTACC
TGCTGGAGCAACAGTTGTGTCACCTATTTTCACACCATCCAGCCTGAACTTCCAGGAATC
ATCACCCACAAGTGGAACATAAGTGAATTCACCATCAACGTATTTCCAATCAGAACCTCC
GAAAATAATTTCTCCGAAATGTTCTCCATCTTGAAATCTAGCATGATGAATAGAAAAGAC
AGGCGCAATAAGATTTTCTTCGACAAAGTTTTCGAGAACAGTTTTTCCTTTCAGTGCATT
AGGGCATCCTGGGGCTGCTATTCCTACAACTCCGTCAGCAGATAGAATGCAGACTTCTTG
ACTGAGTTCATCGGCAAGGACAATGTCTTGTTGAGATGTCGTGAGGTTAGAAATCGTAAG
GGAATCTTCAATGCCTCTACCAACTGCGCTACCAGTGTCGAAGAATTTCACCTGTACATT
CCCATCAGAGATATACTTCGGTTTAAGTTTCTCATATTTTTGTAGATTTGGACATACACA
AGCTCCACCAACGCATTCTTGACTGGCAACGACTACATTGCATGAGGTGCTATCGAATAC
TGTTAGGAAGTTCTGGTTTCCAATCTTGGTTATACCAGCGTATTGAGTGTTAATGAAAAC
GTGCACCAATTTGTACAATGGAACACGTTGAAGCTCAGCTGCATGTGTTATGGTAGCAAC
CGCAAAGAGAAC
>Contig611
GGCAGCAACAGTCTTCTTGCGGGGCTCCAACCTGATCATGAAGCCATCAGCCCTCTTAAG
GATGATATCTCCCTGTAGTTTGAATTCATCTTCAGAAATATCAGAGTGGACCTTGAAATT
CCTCAGGATTGTAGAAAGGATGATCTTGAGCTTCAATAGAGCGTATTTACGTCCGACACA
GCTTCTTGGTCCTGCACTGAATGGGATGAAGGAGTAATAGTGACGCTCAGCTGCCTTCTC
TGGCAGATGGTTGTCTGGATCATATACGTCAGGGTTAGGCCAATGTTCTTCCAAGCGATG
TGTCTTGACAGTAGATACTACAATTGTGGTGCCTTGTGGAATAACCACTCCAGTTGATGC
TAGAGTCAAATCTTCAGCAAGCTTCCTGGCAATAACAGGCACTGGTGGGTACATACGAAG
GGCCTCCAAAAGGCAACGTTCAAGGAACTTCATCTCTAAAGTGTCAGCAAAAGTTGCTGG
GCGATCAGAATCACCAAATATCTGGTTCAGTTCTTGTACACACATATCCTGGTATTTCTG
ATGGATTCCCATGAGGCAAAGGAAGAAACTGCTACCTGCAGCTGTGGTGTCATGACCCTC
AAACATAATTGTGTCGACTTCTTCCTTAATTTCTTCATCAGTAAGGACTACACCATTCTG
GGCACTCTCAATCATGAGATCTAAGAAAGCCAATCGTTTCTTCTGGCCAACGTCGTTCTC
ATCCTGTTCATCTAAGTCGTCTCTCAAGCCCTTCACTGGAGTTGAAGCAATAGCCTTCTC
TTCTTGTGTGACTGATTCTTCAATATACTTCTTGGTTCCTGAACTAATAATCTCCTTCTT
GTTCTTGATGACCTTTTTGGTAAGACCATGAATGACGTCTAGGAGGTCAACCTGTTCCTT
GCCATACTTAGTGAGATTGAAGAGCCAGTCAGGTCGAAGCCATACCTTGGAGTGGCGAAG
ATGTAAAATGTTGCACATCTTCATGACAGCCATGGCATATTCAAATCCGCTCTTGTTCTG
TGTCTTCTTGCTTACTCCCATAGCAGTCTCAAGAAGGACTTCAACAGTACACTCGCTCAT
GTAGTCATGACAATCAAAGGTCCTGCCATTTTCCTTTGCCATTTTGTCACAAACAGCTCT
GCTGTTGGCATTAAACAAGTCAACGAAGGATTTGAGTACGTTCAAGTGGAAGGTGGGTGC
AATCAGCTTGCGGTGTGATTTCCATTTTTGACCTGAGCTGATGAGAAGACCATCTCCGAG
CCAGGGCTTGAAGAATCGGTATTCCTCTGATTTCTCAAGGTGAGTGCTGTTACCAAGTAT
CAACTCAATATCCCTTGGATCTGCAATGAATACAACAAGTTTGTGTAGAATCCATACTTT
TGCTACAGTGGTGAACTGAAAGCCTATCTGGATCATGCGATCTGTGACCTGCGAAGAACT
TCCAAGGAAGTCCAAGGCATTGCCGATGATGGGGTATCCTTTGGGCCCAGGGATCTTCTC
GGCGAGTTGCAAAAAGCGCCTTCGGCTGATCTTCCAGTAGGCGAAGAAGAGAGCGACGGC
TGATACCAGAAGCACCATGAAGGTGCTAATGGAAGAGGCGGGGCTCTCCACAGTCGCCGT
TTCCACTGTTACGCT
>Contig3123
CTAGTCCACGAGCTGCCACATCAGTTGCCACCAAAATAGGTGACCTCCCGTTTCTGAATT
CTCTGAGCACATAGTCACGTTCCTGTTGGGACTTATCTCCATGCATGCACACAGCAGGAT
ATCCACTTCTACGAATTGCCTTAGTAATATCCTCCACCTTACGCTTAGTTTCCACAAAGA
TTATGGTTTTACTCTCCCGCTCTGAGCTAATTTCTTGAAGCAAGGAGTTCAGTTTTCCTG
ACTTCTCATGCTCTTGGCACACATCCACTATTTGAAGAATATTGTGATTGGCTGCTGGTT
GTAAAGAACCAATGTTGATTTGTAGAGGATCAGTCAAAAATTCCTCTGCCAAATTACGTA
CCTCCTTGGGCCAGGTAGCAGACCACATCAATGTCTGTCTATCCGGCCTTATCTGCTCTA
AAATCTTCCTGATTTGTGGTTCAAAACCCATGTCCAACATTCGATCTGCCTCATCAAGTA
CTAGATAAGTGCAACGGCGCAAGTTTGTGATGCCACGCTCTAGGAAATCTATTAAGCGTC
CAGGTGTAGCAATTACTATCTCTACACCACGTTCCAAATCACGAGCTTGGGGTCCCTTTG
GTGCTCCTCCAAAGATGCAGGTATTACGAACATAAGTTGATGACCCAAAATCTTGGGCAA
CAGTTTGAATCTGCTGAGCTAGCTCACGAGTTGGAGCCAAAATCAGTGCAATTGG
>Contig3084
GGTGGTGGTCCTATGTGTCTCCTGGACCAGATACACCTGGCTGCCGGGCACTGTGCTTGT
GGTGACGAAGGTGCGGTGCTTGGCACGGATCAGAGACAGGTTGCTCTCGGCTGTGTCTGC
GCGGTCCTCGGCTGCCTCGAGCTCTCGCTGGAAGCGGCGTACGCGGGTCACGCTCTGCTG
TGACATGCCCTCCTGTTCTTGCAGCTGTCTCTTGTAGATGTTGACCCTCTGGACGAGCTT
GTCAAGATTTTCCTGGAGAAGGGAGACGTTCTTCTGGTCCTCCTCAGACTGAATCATGAC
TTCCTTGACCTGGCGTTCCTTCTTTCGCAGAATCTTGATTGTTTCAGCGTGGCGGCGCTT
CTCCTCATCAAGCTCCAGCTCCACGTCACGGACTCGGGCTTCCAGCTTGCTGATGATGCG
CTTGCCGCCAACAATGGCATTGGCTTCCACTTCCTCCAGGCGCACAGACAGATTCTTGAC
CTCAATCTCCAGGGACTTCTTGATGGCTTCAATCTTGACAATACGCTCCTGTTCTTCATG
CAGGATCTCAACAGTGTGCTTGAGTTCAACCTGGACACGCTGGTAGCGCTCATCGGCCGC
CCTCAGCTCACGGGTGACCTCATCATAGTCTCCAGCGAGAGTGGAAAGCTCCTGTTCAAC
CTTGGACTTGGCAGATGCCAGGTTGACGTTGATGGTGGTCAGCTCGTTGACTCGGGAAAT
GGTCTCCTCGTACTGCTGCTCGGCAGTTCGCTTGGCACGCAGAGCTCCCTCATAGTTGCC
GCGGATCTCCTCCAGCTCAGCAGTGACGGATTGGAGCTTGCGCTGGGCAATGCCATACTG
ATCCAGGGTAACCTGGAGCTGGCGCTGGACTTCATCGTAGTGGGCCTGGATCTCGGTCAG
AGTCAGAGACTGCTTCTTGATGGTCTTCTGGAGCTCAATGTTGTTCTTGTTGGCAACATC
CAGAGACATCTCCAGCTCAGTGATCTGGATCTGGAGCTTCTTCTTGATGCGAGTGACCTC
AGTCTTCAGCTTGGTCTCGGCTTCAACTACGCGGGCGTTGAGCTGCTCGATCTCAATGGC
AGTCTGCTTGCGAATGGACTCAATCTCCTCATCCTTCTCAGCCAATCGCCTCTCGGCTTC
ATGGCGGAAGTTGCCCAATTCAGCTGAAAGGCGCTGGGCACGCTGCTCCTCAGCCTTGCG
GCCAGCCTCGGCCTCCTTGTAGGCAGCAGTGAGCTCCTCCCTCTCGTTCTCCAGGCGGCG
CAGTTCAATCTCCAGCTCATGGAACCGGCGGTTCAGGTCAGCCAGCTGGTTCCTTGCATC
ATGCAAGTCATCACCCAGCTTCTTGTTCTCCCTGGTGAGAGCTTCCTTGTGCTCACGAGT
CTTGTCCAGCTCATGGGTGATGCGCTGGATTTCAGTGACCTTGACGCGCAGGTCACGCTG
GGTGGATTCATACAGCACGACGGTTTCCTCCAACCTGGTCTTGATGTCAATGTTGACCTT
CTCCAAGTGCTCTGTGCGCTTCTGCAGCTCCCGGGCAGTGTTGTTGGCCTTCTCCAGGTC
AATGATAAGGACCTCGACCTCACTCTGCAGGCGGGACTTCTGCTTCTCGAGGTTGTTGAT
CTTGACAAGCAGGGTCTCGATCTGTTCTTCTTGCTCCTGGAGGCGGGCAGTGTACTTGCG
ACGGATCTCCTCAACCTCCTCAGCACGAGCAGCGGCCTCAGTTTCATACTTGGAGCGCCA
GGCCTGAAGTTCACCATTGGAGCGGGTGAGCTGGCGTTCAAGGTCCAATCGAGCCTCAGA
CTCCTCCTCAAGCTGCACTCGGACGGATTCAAGTTCAATCTCAACCTGGTGCAAGCTGGC
CTCAAGAGTGGTGCGGCGTCTCTCATCGTCCTCGAGCCTACGGCGGGCGTCCTCAAGCTG
TCCGGCAAGCTGGCTTTTCAGGTATGTGGAGTTCTCCAAGTTCACCTTCAAGTCCTGGAC
TTCCTTGGTCATCTCAAGATTCTCCTGGGAGAGACGAGTCTTGTGAGATGTGATGTCAAC
AATGGTGCGGTTGAGCTCTTCAATTTTGATGCTGAGCTCCTGGACATGAACTTCCAATTT
CTCCACCTGCCTGACACTCACCAGCCGTTCCTTAGTGACGGATTCCACTTGAGCGAGCAG
TTCATAAACCTCCTGCTGGAATTTGGCCTTCTCCTTCTCAGACCTGGCCCTTGACTTGGC
AAGCTGGTCGATTTGGTCCTGAAAGTCGACCACGATCTCCTGGTGTTTCTTACGCAGGAG
ATTCGCTGTCTCCTCAGATTCGAGGTGGACATCTTCCAGGAGTTTGCGGAGCTTGGCCAA
TTCAGTGTCTCGCTTCCTGTTGATTTCGAACTGGCTCTCAGCGCCGCCTTCAGCTTCCTC
TAGCCTCTCAGTGAGTTGGATGACCTGTACACTCAGATCTGCCTTCTCTCGCTCGATCCT
AGCACGCAGCTCCCTCTCTGACTCAAGATCTTCTTGGAGTAGGCGGATCTTGTCCTCCAG
TCGAGAGAGGGCGCTCAGATCGGCGGTGTACTCGATGCTGACATCGGCATTTCCACCCCC
TGTCGAACGGTAGGTGTACGACTTAGTCGTCTTCTGTACTGAAGATGACAT
