# Supplementary material for: De Novo Transcriptome of the Hemimetabolous German Cockroach (Blattella germanica)
Source: PLoS One. 2014 Sep 29;9(9):e106932. doi: 10.1371/journal.pone.0106932 (PMC4180286; doi:10.1371/journal.pone.0106932)
Supplement: File S1 — Sequences of CSP, GR, OBP, OR and top 20 abundant unigenes mentioned in the study. (ZIP) [file pone.0106932.s004.zip › D. Chemosensory protein (CSP) unigenes.fas]

>unigene_c8094
TTGTTTGTCGTGTTGGTGACACTGGCCCTCTCTTGGGCAGCGGAGGATAAATACTCATCG
CGCTACGATCACATCGATGTGGACGCCATCCTCCGAAACGACCGGGCCCTCAACAGCTAC
GTGAAATGCATTCTAGACGAGGGACCATGCACCCCTGAAGCAAGGGAAATACGAAGAGAT
CTTCCGGATGCTCTCCAAACAGACTGCGAGAAGTGCACTGAAAAACAAAAGGAGTTGGTT
CGCAAGGCAGCGAAGTACCTGGTAAAGGAAAGGCCGCAACATTGGCAGAGGATTGTGAAG
AAGTACGATCCAGACAGACAATATTCAGAGAGATTT
>Contig1556
TACACGACAAAGTACGACAATGTCGACGTAGACAGCATCCTCACCAACGCCCGCATCTTG
TCTAATTACATCAAGTGCCTTCTGGATGATGGACCCTGCACACCCGACGGCAGGGAACTA
AAGAAAACACTGCCAGACGCCCTCCAGACCGGATGTGAGAAGTGCAATGAAAAACAGAAG
ACTACGTCCGAGAAAGTAATCAGACATCTGATGAAGGAACGACCTAGGGACTGGGATAAG
TTAGTCAAGAAGTATGACCCTAACGGACAATTCAAGAAGAGGTATGATGAACTAGTCGCC

>unigene_rep_c40433
GTCCTTGCCTGCATGGTGTTCGTACTTGCGCTTGCTGAAGAAAAACGACCAAAAATTTCT
GATGAGGCCCTGGAGAGAGCCCTGAACGACAAGCGCTATCTTCAGCGGCAACTGAAATGT
GCGTTAGGGGAGGCCAATTGTGATCCCGTCGGCCGTAGGCTTAAAACTCTTGCACCACTG
GTACTACGAGGATCTTGCCCACAGTGCTCTCCCGATGAGATGAGACAGATCCAAAGGACA
CTGTCCCATATCCAGCGCAACTATCCAAAGGAATGGACGAAGATTGTGAAACAATACACA
GGA
>unigene_rep_c44406
GACAAGTTGGACATCGATGGACTCCTCGCTGATCCCGAGAAGGTCAAGAAGTTCGCAGAG
TGCGCCCTCACTGACGTGTGCACTGATCTCGGTCGCAATTTGAGAGATTTTCTGGTGAAC
GCTTTGGAGACGAAATGCGCCGAATGCACAGATGTCCAGAAAGCTCACATCAGGAAGGCA
GCTCTGTACTTCATCAAGGAAAAGAACGACGTTTGGCAGAAGTTTGTTGCCAAATACGAC
CCAAAGGGCGAGCACAGAGAGGGATTCAAGAAGTTCCTGGAA
>unigene_rep_c30270
GCACCAAACGCTGTAGCAAATTTCCTGAATACCAATCCTGCATTGGTGCAAAAGGAGATC
GACTGTCTCATGGATAGAGCTTCCTGCGACGATATAGGAAATTTCCTCAAGAGAAGCGTA
CCTGAGGTGATGAACCGAAATTGTGCTAAGTGCAATCCTCAACAGGCGTTACTCGCCAAC
GCCATTTTGGGTTACATGAGACAAAATCGTCCAAAAGATTTGGCTGAGATTCAGGAACAC
TAC
